# Supplementary material for: Global, regional, and national burden of interstitial lung diseases and pulmonary sarcoidosis from 2000 to 2021: a systematic analysis of incidence, mortality, and disability-adjusted life years
Source: Front Public Health. 2025 Jun 16;13:1578480. doi: 10.3389/fpubh.2025.1578480 (PMC12206815; doi:10.3389/fpubh.2025.1578480)
Supplement: Supplementary Table 1 — Mortality of interstitial lung disease and pulmonary sarcoidosis between 2000 and 2021. [file Supplementary_file_1.xlsx]

## Sheet: Sheet1
Supplementary Table 1. Mortality of interstitial lung disease and pulmonary sarcoidosis between 2000 and 2021.
Location	2000		2010		2021		2000-2010	2010-2021	2000-2021
	Mortality cases	Mortality rate	Mortality cases	Mortality rate	Mortality cases	Mortality rate	Rate change	Rate change	EAPC
Global	84048.63(72114.09,99246.67)	1.85(1.60,2.17)	130299.64(112610.20,147936.04)	2.19(1.90,2.49)	188222.37(161405.66,212251.52)	2.28(1.96,2.56)	18.14(12.40,24.89)	4.11(-0.90,9.68)	1.12(0.93,1.30)
East Asia	3781.11(3023.61,6039.19)	0.39(0.31,0.62)	6112.19(4428.80,7704.22)	0.46(0.33,0.57)	8189.68(5177.14,10926.66)	0.41(0.25,0.54)	18.60(-16.28,59.33)	-11.78(-29.51,8.84)	0.38(-0.01,0.77)
Southeast Asia	925.33(500.36,2053.04)	0.30(0.16,0.68)	1296.50(711.34,2745.05)	0.32(0.18,0.68)	1876.58(958.52,3772.33)	0.33(0.17,0.66)	6.11(-5.78,20.71)	2.26(-11.91,24.66)	0.24(0.10,0.38)
Oceania	93.43(63.64,149.44)	2.14(1.46,3.53)	125.65(86.27,195.55)	2.19(1.43,3.53)	185.38(118.67,304.19)	2.30(1.42,3.85)	2.22(-18.00,25.77)	4.99(-18.87,34.49)	0.44(0.37,0.51)
Central Asia	689.16(597.01,800.09)	1.40(1.20,1.62)	555.30(485.39,672.37)	0.97(0.85,1.18)	629.81(514.54,778.72)	0.87(0.71,1.06)	-30.53(-39.89,-18.24)	-11.15(-27.02,9.35)	-1.62(-2.57,-0.67)
Central Europe	1384.16(1308.11,1461.75)	0.85(0.80,0.89)	1551.26(1453.47,1637.51)	0.82(0.77,0.87)	2179.08(1973.34,2369.33)	0.97(0.88,1.06)	-3.18(-7.87,1.39)	18.55(9.28,27.29)	0.98(0.63,1.34)
Eastern Europe	2119.60(1990.64,2254.19)	0.76(0.71,0.80)	826.64(790.26,861.29)	0.27(0.26,0.28)	1153.55(1054.15,1263.43)	0.34(0.31,0.37)	-64.09(-65.83,-62.49)	23.44(11.96,35.68)	-3.22(-4.69,-1.72)
High-income Asia Pacific	10801.92(9694.67,11440.23)	3.87(3.47,4.10)	16983.12(14709.66,18241.08)	4.07(3.56,4.36)	26166.44(21825.75,28825.68)	4.36(3.73,4.76)	5.31(0.79,8.81)	6.95(2.80,11.54)	0.80(0.67,0.93)
Australasia	770.64(696.93,830.48)	2.43(2.20,2.61)	1329.69(1176.60,1436.27)	3.14(2.80,3.39)	1903.78(1602.54,2087.52)	3.17(2.69,3.46)	29.34(20.14,39.30)	0.79(-7.49,8.97)	1.75(1.30,2.21)
Western Europe	11307.57(10389.25,11828.51)	1.60(1.48,1.67)	21356.61(19265.68,22586.03)	2.44(2.23,2.57)	30538.32(26844.52,32788.12)	2.79(2.49,2.97)	53.21(48.70,57.05)	14.01(9.94,17.80)	2.68(2.23,3.13)
Southern Latin America	2269.05(2102.83,2401.89)	4.03(3.73,4.26)	3683.63(3403.42,3871.77)	5.16(4.77,5.42)	4356.53(3905.66,4680.94)	4.80(4.31,5.15)	28.02(21.26,35.21)	-6.98(-12.16,-1.28)	0.95(0.62,1.29)
High-income North America	15453.69(14114.94,16176.15)	3.54(3.26,3.70)	21535.31(19277.51,22878.23)	4.03(3.64,4.26)	29737.31(26085.08,31529.35)	4.25(3.75,4.49)	13.77(10.70,16.58)	5.44(2.87,8.00)	0.82(0.67,0.97)
Caribbean	268.09(228.84,323.39)	0.81(0.69,0.97)	474.46(409.28,562.91)	1.13(0.97,1.34)	639.27(534.39,773.28)	1.19(0.99,1.45)	40.02(26.12,54.90)	4.95(-7.09,18.64)	1.84(1.38,2.30)
Andean Latin America	2081.86(1674.92,2815.91)	8.04(6.43,10.89)	4261.86(3531.31,5087.25)	10.94(9.03,13.02)	6366.23(4874.54,8022.42)	11.37(8.69,14.33)	35.94(2.81,77.23)	4.02(-16.14,28.24)	1.99(1.68,2.31)
Central Latin America	2141.51(2048.15,2214.49)	1.91(1.81,1.98)	4294.30(4068.82,4453.06)	2.59(2.45,2.69)	6475.43(5836.75,7126.25)	2.69(2.42,2.96)	36.08(32.68,39.85)	3.57(-5.35,13.07)	1.57(1.24,1.91)
Tropical Latin America	1698.23(1580.03,1773.22)	1.41(1.29,1.49)	3052.96(2825.23,3208.84)	1.80(1.65,1.89)	4527.09(4080.06,4835.63)	1.83(1.64,1.96)	27.15(23.86,30.95)	1.93(-2.33,6.44)	1.10(0.84,1.36)
North Africa and Middle East	1204.60(940.53,1833.25)	0.60(0.46,0.96)	1986.21(1610.54,2867.08)	0.70(0.56,1.05)	3051.40(2249.15,4527.05)	0.76(0.56,1.15)	17.22(3.10,38.35)	8.36(-7.72,27.22)	1.50(1.29,1.71)
South Asia	23701.62(14105.67,35613.19)	3.62(2.20,5.36)	36791.09(24051.26,51443.40)	4.04(2.68,5.61)	54724.11(35863.11,74242.87)	4.19(2.81,5.76)	11.80(-2.71,33.43)	3.71(-10.80,20.46)	0.87(0.63,1.11)
Central Sub-Saharan Africa	338.31(116.56,752.74)	1.39(0.48,3.36)	437.44(163.60,1026.23)	1.38(0.50,3.62)	665.97(241.53,1621.74)	1.47(0.51,3.92)	-1.19(-23.93,25.62)	6.98(-19.28,43.05)	0.45(0.33,0.57)
Eastern Sub-Saharan Africa	837.11(295.31,1509.16)	1.01(0.36,1.95)	1035.73(384.00,2029.75)	0.95(0.34,1.96)	1483.87(530.27,3097.87)	0.96(0.33,2.08)	-5.63(-23.60,18.69)	1.06(-17.35,18.39)	-0.19(-0.28,-0.09)
Southern Sub-Saharan Africa	728.39(450.67,881.02)	2.36(1.44,2.89)	847.91(600.78,1058.09)	2.24(1.59,2.83)	986.05(677.24,1308.93)	2.00(1.39,2.65)	-5.07(-19.87,17.45)	-11.10(-25.61,4.36)	-1.14(-1.34,-0.95)
Western Sub-Saharan Africa	1453.25(535.41,2262.59)	1.50(0.56,2.38)	1761.77(711.63,2866.34)	1.42(0.57,2.35)	2386.49(919.03,4115.00)	1.39(0.54,2.41)	-5.23(-23.11,18.52)	-2.10(-18.47,16.32)	-0.22(-0.30,-0.14)
High-middle SDI	11159.56(10343.59,12617.92)	1.01(0.93,1.14)	16848.12(15087.98,18157.81)	1.20(1.07,1.29)	22850.83(20008.19,25163.44)	1.19(1.04,1.31)	19.05(10.26,26.50)	-0.77(-6.32,4.19)	0.91(0.64,1.18)
High SDI	36553.35(33505.65,38179.87)	2.64(2.43,2.76)	56409.76(50528.76,59885.28)	3.17(2.86,3.35)	81732.30(71243.83,88091.88)	3.44(3.05,3.69)	19.97(16.52,22.63)	8.62(5.95,10.87)	1.39(1.22,1.55)
Low-middle SDI	17642.18(10894.50,25829.29)	2.54(1.61,3.66)	27138.69(18081.54,37851.72)	2.95(1.99,4.12)	39117.86(26539.67,53611.72)	3.09(2.12,4.23)	16.23(2.48,36.19)	4.42(-9.05,17.80)	1.06(0.82,1.30)
Low SDI	5554.22(2821.02,7627.44)	2.29(1.22,3.12)	7749.74(4398.32,10695.83)	2.49(1.45,3.54)	11083.58(6589.04,15793.99)	2.61(1.56,3.75)	8.77(-9.20,28.41)	4.79(-12.02,22.38)	1.02(0.69,1.34)
Middle SDI	13091.00(10957.15,17553.62)	1.14(0.95,1.53)	22083.99(18803.49,27324.65)	1.40(1.19,1.72)	33341.76(27822.48,40427.28)	1.39(1.16,1.68)	22.55(10.28,36.96)	-0.84(-9.42,10.02)	1.05(0.79,1.30)
Abbreviations: EAPC, Estimated Annual Percentage Change; SDI, Sociodemographic Index; UI, Uncertainty Interval.CI, Confidence Interval.
