# Supplementary material for: Global, regional, and national burden of interstitial lung diseases and pulmonary sarcoidosis from 2000 to 2021: a systematic analysis of incidence, mortality, and disability-adjusted life years
Source: Front Public Health. 2025 Jun 16;13:1578480. doi: 10.3389/fpubh.2025.1578480 (PMC12206815; doi:10.3389/fpubh.2025.1578480)
Supplement: Supplementary Table 2 — DALYs of interstitial lung diseases and pulmonary sarcoidosis between 2000 and 2021. [file Supplementary_file_2.xlsx]

## Sheet: Sheet1
Supplementary Table 2. DALYs of interstitial lung diseases and pulmonary sarcoidosis between 2000 and 2021.
Location	2000		2010		2021		2000-2010	2010-2021	2000-2021
	DALYs cases	DALYs rate	DALYs cases	DALYs rate	DALYs cases	DALYs rate	Rate change	Rate change	EAPC
Global	2095006.71(1780249.75,2483987.37)	42.26(36.24,49.78)	2980624.87(2585195.71,3384279.31)	47.12(41.04,53.45)	4042150.49(3489794.64,4516882.92)	47.62(41.26,53.16)	11.51(5.54,18.23)	1.05(-4.03,7.29)	0.65(0.51,0.78)
East Asia	131038.50(105129.10,186133.18)	11.48(9.25,16.44)	189714.03(149709.51,234735.49)	12.65(9.97,15.49)	234265.80(171304.55,301444.13)	11.01(8.06,14.14)	10.25(-16.06,38.21)	-12.96(-25.98,3.76)	-0.03(-0.35,0.29)
Southeast Asia	30819.76(17864.13,60752.23)	8.35(4.91,16.49)	42269.17(25398.59,79948.78)	8.76(5.26,16.61)	59047.92(34100.11,109401.61)	8.93(5.18,16.51)	4.87(-6.65,16.65)	1.98(-9.95,16.87)	0.24(0.15,0.34)
Oceania	4249.85(2852.58,6629.74)	69.55(48.48,106.90)	5610.02(3873.96,8701.54)	70.63(49.75,106.69)	8024.27(5581.37,12403.40)	74.63(50.21,118.43)	1.56(-17.00,20.93)	5.66(-16.21,32.87)	0.49(0.38,0.59)
Central Asia	20861.37(18470.77,24105.25)	36.87(32.68,42.39)	16738.76(14740.60,19674.68)	25.41(22.34,29.99)	19790.21(16339.43,24518.20)	23.37(19.37,28.78)	-31.09(-38.44,-21.11)	-8.02(-22.88,11.61)	-1.62(-2.44,-0.80)
Central Europe	40581.99(38100.44,43659.66)	25.59(24.00,27.62)	43470.02(40414.38,46706.90)	25.05(23.30,26.99)	53275.24(48498.57,58218.19)	26.90(24.41,29.45)	-2.08(-5.79,1.53)	7.36(-0.29,14.83)	0.48(0.27,0.70)
Eastern Europe	61888.99(56796.30,67522.68)	21.91(20.08,23.93)	28452.09(25667.56,31527.20)	9.78(8.80,10.87)	34251.59(31150.63,37997.43)	10.78(9.78,12.00)	-55.36(-58.40,-52.49)	10.29(1.99,20.45)	-2.84(-3.91,-1.75)
High-income Asia Pacific	231749.73(211709.50,252649.95)	84.91(77.69,92.69)	325925.22(290501.81,354923.60)	87.01(78.82,95.09)	432702.51(380225.14,475662.83)	86.32(76.64,94.93)	2.48(-1.39,5.37)	-0.79(-4.19,2.94)	0.21(0.11,0.30)
Australasia	15169.53(14050.12,16217.59)	49.93(46.34,53.42)	24048.10(21978.79,25805.75)	61.06(55.99,65.44)	33035.99(28955.57,35886.01)	59.97(53.13,64.90)	22.30(14.27,30.54)	-1.78(-8.24,4.91)	1.31(0.91,1.70)
Western Europe	236605.63(221956.96,251029.41)	36.44(34.34,38.70)	405978.20(377330.80,429987.70)	52.84(49.42,55.87)	526089.80(478285.85,559276.08)	56.37(51.97,59.88)	45.00(41.55,48.61)	6.68(3.39,9.96)	1.99(1.55,2.44)
Southern Latin America	48274.09(45574.46,50922.95)	85.67(80.86,90.45)	73663.67(69494.72,77298.73)	106.31(100.46,111.57)	86238.55(79827.81,92166.39)	98.58(91.54,105.26)	24.09(18.47,29.87)	-7.27(-11.73,-2.20)	0.79(0.49,1.10)
High-income North America	347420.97(324942.28,370173.14)	85.37(80.10,90.89)	444265.25(409319.55,471439.41)	89.56(83.28,94.91)	582574.85(532853.22,621774.91)	90.44(83.28,96.54)	4.91(2.56,7.07)	0.98(-1.04,3.00)	0.21(0.11,0.30)
Caribbean	7427.64(6126.91,9324.62)	21.21(17.64,26.38)	12202.76(10420.25,15315.15)	28.56(24.37,35.90)	15715.28(12779.33,19980.94)	30.00(24.15,38.60)	34.65(19.46,49.52)	5.02(-6.44,18.80)	1.76(1.37,2.16)
Andean Latin America	45059.18(36775.49,59592.54)	155.04(126.48,205.36)	83801.90(70694.88,97934.47)	203.17(171.77,238.77)	121673.13(96602.28,150014.43)	209.34(165.81,257.66)	31.04(2.25,65.19)	3.04(-15.34,27.03)	1.70(1.41,1.98)
Central Latin America	59135.60(56580.58,61768.49)	45.88(43.78,48.01)	109507.04(105110.14,114175.35)	60.55(57.88,63.22)	158077.20(143505.43,173854.76)	62.84(57.11,69.10)	31.97(29.11,35.24)	3.77(-5.04,13.44)	1.39(1.09,1.69)
Tropical Latin America	47693.90(45720.08,49733.69)	34.48(32.78,36.03)	74120.93(70185.98,77060.26)	40.36(37.94,42.06)	102784.24(95498.42,108206.43)	40.58(37.64,42.74)	17.05(14.20,20.29)	0.56(-3.34,4.70)	0.59(0.40,0.79)
North Africa and Middle East	40189.47(32243.18,56173.53)	16.09(12.84,22.75)	65491.44(55055.20,86793.99)	18.97(15.85,25.54)	97814.45(75696.13,134362.62)	20.11(15.54,28.24)	17.89(4.80,34.98)	5.98(-8.12,22.06)	1.34(1.12,1.55)
South Asia	629814.56(381752.22,924511.40)	81.97(50.50,119.73)	915749.03(602913.28,1258120.91)	87.88(58.70,120.84)	1312643.60(890805.92,1740638.78)	89.80(61.01,118.92)	7.21(-5.81,26.35)	2.18(-11.61,18.59)	0.52(0.41,0.64)
Central Sub-Saharan Africa	10297.90(3845.25,20495.81)	32.16(12.02,69.76)	13420.73(5471.74,27054.66)	31.74(12.91,72.24)	20544.53(8466.67,44098.94)	33.84(13.17,79.52)	-1.30(-22.91,25.93)	6.63(-19.52,39.76)	0.42(0.30,0.55)
Eastern Sub-Saharan Africa	27163.99(9808.65,45607.67)	24.46(9.60,42.93)	33751.29(14397.91,59744.81)	23.22(9.69,43.87)	47826.03(19641.78,93157.05)	23.45(9.36,46.54)	-5.06(-23.07,19.11)	0.98(-17.26,18.36)	-0.17(-0.25,-0.08)
Southern Sub-Saharan Africa	19085.49(12564.03,22891.49)	52.18(34.00,62.59)	22418.33(16250.51,27236.84)	50.44(36.64,61.59)	26228.26(18454.68,34420.40)	45.01(31.73,59.13)	-3.33(-15.73,14.83)	-10.76(-24.84,4.77)	-1.12(-1.35,-0.90)
Western Sub-Saharan Africa	40478.56(15406.43,61558.49)	33.61(13.29,51.82)	50026.89(21598.94,77630.55)	31.84(13.79,51.11)	69547.03(29750.72,115085.42)	31.33(13.04,52.94)	-5.28(-23.06,18.54)	-1.59(-19.15,18.02)	-0.21(-0.29,-0.12)
High-middle SDI	291192.42(266310.11,329598.66)	24.41(22.38,27.64)	389003.98(353129.11,424083.47)	26.58(24.10,29.00)	485511.72(430895.70,541669.29)	25.48(22.63,28.47)	8.91(0.87,15.37)	-4.14(-9.18,1.11)	0.33(0.14,0.52)
High SDI	804948.90(749688.23,859492.59)	61.38(57.34,65.54)	1133852.01(1040548.79,1212387.57)	69.55(64.29,74.28)	1500929.60(1354746.32,1614665.30)	71.40(65.27,76.57)	13.31(10.73,15.59)	2.66(0.64,4.69)	0.78(0.64,0.92)
Low-middle SDI	472878.07(298766.63,687895.35)	58.66(37.48,84.65)	683325.70(466526.40,936422.69)	65.23(44.77,89.92)	949437.88(662365.39,1260418.62)	66.55(46.34,88.36)	11.21(-1.68,29.47)	2.02(-10.81,14.75)	0.69(0.54,0.83)
Low SDI	155983.60(79057.24,219723.94)	52.34(27.79,70.96)	207038.47(118524.05,278771.12)	54.52(32.14,74.02)	291854.54(178639.62,406439.75)	56.02(34.43,78.83)	4.16(-11.92,23.26)	2.75(-13.90,19.69)	0.57(0.39,0.75)
Middle SDI	368584.79(306818.45,476846.93)	26.51(22.18,34.38)	565537.85(497146.06,679109.56)	30.74(26.96,36.86)	812056.09(695675.28,984261.99)	31.00(26.55,37.41)	15.96(5.65,27.66)	0.85(-7.50,11.04)	0.78(0.61,0.95)
Abbreviations: EAPC, Estimated Annual Percentage Change; SDI, Sociodemographic Index; UI, Uncertainty Interval.CI, Confidence Interval.
