# Supplementary material for: Global, regional, and national burden of interstitial lung diseases and pulmonary sarcoidosis from 2000 to 2021: a systematic analysis of incidence, mortality, and disability-adjusted life years
Source: Front Public Health. 2025 Jun 16;13:1578480. doi: 10.3389/fpubh.2025.1578480 (PMC12206815; doi:10.3389/fpubh.2025.1578480)
Supplement: Supplementary Table 3 — Incidence of interstitial lung diseases and pulmonary sarcoidosis between 2000 and 2021 at national levels. [file Supplementary_file_3.xlsx]

## Sheet: Sheet1
Supplementary Table 3. Incidence of interstitial lung diseases and pulmonary sarcoidosis between 2000 and 2021 at national levels.
Location	2000		2021		2000-2021
	Incident cases	Incidence rate	Incident cases	Incidence rate	EAPC
China	23464.43(19586.75,28209.09)	1.88(1.59,2.22)	48513.74(41541.45,55949.02)	2.32(2.03,2.65)	1.30(0.73,1.86)
Democratic People's Republic of Korea	321.76(273.38,374.29)	1.41(1.23,1.63)	492.38(434.51,558.71)	1.46(1.30,1.64)	0.08(-0.01,0.16)
Taiwan (Province of China)	343.47(305.73,389.44)	1.52(1.35,1.71)	1024.77(924.14,1131.59)	2.50(2.27,2.76)	2.63(2.37,2.89)
Cambodia	70.87(58.12,84.58)	1.08(0.92,1.24)	161.14(138.17,185.79)	1.21(1.06,1.37)	0.59(0.55,0.63)
Indonesia	2315.00(1928.01,2732.30)	1.63(1.37,1.89)	4551.45(3926.53,5252.11)	1.77(1.53,2.01)	0.42(0.37,0.47)
Lao People's Democratic Republic	39.12(32.94,45.81)	1.43(1.23,1.64)	80.32(69.94,91.49)	1.56(1.37,1.73)	0.45(0.40,0.49)
Malaysia	297.09(263.20,338.22)	1.97(1.76,2.18)	699.40(633.19,773.41)	2.34(2.12,2.57)	0.87(0.84,0.90)
Maldives	13.74(12.49,15.22)	9.37(8.48,10.30)	46.41(42.50,50.40)	11.07(10.20,11.98)	0.84(0.78,0.89)
Myanmar	561.56(483.50,652.76)	1.90(1.64,2.17)	1315.20(1166.56,1481.91)	2.57(2.29,2.88)	1.63(1.50,1.76)
Philippines	440.74(355.88,538.98)	0.90(0.74,1.06)	675.64(555.88,810.42)	0.73(0.61,0.85)	-1.01(-1.12,-0.90)
Sri Lanka	243.60(213.66,277.30)	1.56(1.39,1.75)	533.68(477.96,590.89)	2.02(1.82,2.23)	1.31(1.27,1.34)
Thailand	603.69(511.78,708.27)	1.07(0.92,1.22)	992.31(862.98,1127.47)	0.96(0.84,1.10)	-0.60(-0.66,-0.54)
Timor-Leste	6.61(5.53,7.76)	1.46(1.25,1.67)	14.05(12.42,15.92)	1.60(1.42,1.79)	0.54(0.47,0.61)
Viet Nam	751.32(630.29,877.73)	1.39(1.19,1.60)	1958.11(1707.45,2212.28)	1.86(1.64,2.09)	1.51(1.47,1.56)
Fiji	11.43(9.87,13.26)	1.67(1.47,1.90)	14.19(12.56,16.04)	1.62(1.45,1.82)	-0.14(-0.20,-0.08)
Kiribati	1.55(1.38,1.76)	2.47(2.23,2.73)	2.47(2.25,2.73)	2.50(2.31,2.73)	0.07(0.03,0.11)
Marshall Islands	1.16(1.03,1.30)	3.46(3.14,3.80)	1.66(1.52,1.82)	3.54(3.25,3.84)	0.11(0.10,0.13)
Micronesia (Federated States of)	2.47(2.22,2.76)	3.24(2.95,3.57)	3.11(2.82,3.41)	3.35(3.09,3.64)	0.19(0.16,0.22)
Papua New Guinea	144.18(129.42,161.65)	4.33(3.94,4.79)	333.89(306.64,363.14)	4.82(4.48,5.19)	0.54(0.53,0.56)
Samoa	4.44(4.00,4.93)	3.37(3.07,3.72)	6.03(5.53,6.56)	3.48(3.22,3.76)	0.17(0.15,0.20)
Solomon Islands	7.34(6.40,8.47)	2.63(2.36,2.93)	12.56(11.31,14.04)	2.58(2.37,2.82)	-0.07(-0.10,-0.04)
Tonga	2.04(1.81,2.28)	2.61(2.33,2.90)	2.39(2.19,2.61)	2.66(2.45,2.90)	0.07(0.03,0.10)
Vanuatu	4.20(3.76,4.70)	3.29(2.97,3.63)	7.54(6.88,8.21)	3.13(2.90,3.38)	-0.23(-0.26,-0.19)
Armenia	106.47(95.76,118.81)	3.29(2.97,3.62)	170.90(156.82,186.54)	4.11(3.76,4.48)	1.30(1.09,1.51)
Azerbaijan	163.08(143.64,185.33)	2.59(2.32,2.88)	302.48(271.38,334.82)	2.96(2.68,3.27)	0.99(0.81,1.16)
Georgia	110.72(99.18,123.05)	1.89(1.69,2.10)	131.35(122.12,140.80)	2.41(2.23,2.59)	1.06(0.91,1.22)
Kazakhstan	231.53(203.61,264.73)	1.69(1.50,1.90)	497.93(454.42,546.37)	2.63(2.41,2.88)	2.78(2.45,3.11)
Kyrgyzstan	53.52(45.27,62.68)	1.44(1.25,1.64)	63.52(52.97,74.57)	1.08(0.93,1.24)	-1.48(-1.58,-1.38)
Mongolia	43.43(38.54,48.97)	3.31(2.98,3.64)	79.34(71.67,87.68)	3.32(3.03,3.65)	0.07(-0.11,0.25)
Tajikistan	204.50(183.97,226.42)	6.56(5.89,7.24)	508.67(467.35,552.26)	8.78(8.02,9.55)	1.69(1.56,1.82)
Turkmenistan	46.35(39.41,54.33)	1.65(1.45,1.87)	58.10(49.74,67.26)	1.27(1.11,1.45)	-1.11(-1.30,-0.92)
Uzbekistan	716.25(655.72,785.89)	4.52(4.18,4.88)	1036.30(955.06,1129.56)	3.80(3.53,4.08)	-0.76(-1.17,-0.34)
Albania	69.23(61.48,78.36)	2.39(2.14,2.67)	88.92(79.72,98.14)	2.39(2.14,2.66)	0.03(-0.02,0.09)
Bosnia and Herzegovina	101.22(88.57,115.02)	2.12(1.86,2.42)	84.51(76.17,93.40)	1.78(1.59,2.00)	-1.06(-1.18,-0.93)
Bulgaria	147.01(130.00,166.83)	1.46(1.26,1.68)	109.18(97.65,122.36)	1.19(1.04,1.37)	-1.03(-1.09,-0.98)
Croatia	95.38(84.54,108.36)	1.81(1.59,2.07)	78.58(71.31,86.67)	1.50(1.33,1.69)	-1.28(-1.81,-0.74)
Czechia	235.90(213.11,263.85)	1.80(1.61,2.03)	446.79(407.89,491.96)	2.74(2.50,3.01)	2.01(1.49,2.54)
Hungary	285.44(259.58,314.96)	2.17(1.96,2.43)	359.88(333.60,385.88)	2.49(2.29,2.71)	0.65(0.50,0.80)
North Macedonia	27.66(23.63,32.44)	1.24(1.07,1.45)	30.93(27.02,35.36)	1.13(0.98,1.30)	-0.54(-0.68,-0.39)
Montenegro	8.38(7.10,9.79)	1.19(1.01,1.40)	8.40(7.38,9.59)	1.12(0.97,1.30)	-0.36(-0.52,-0.19)
Poland	1060.99(901.43,1252.49)	2.42(2.04,2.85)	1337.37(1181.95,1519.73)	2.55(2.26,2.89)	0.42(0.29,0.56)
Romania	1089.04(994.19,1195.71)	3.90(3.58,4.25)	1004.84(916.19,1095.49)	3.44(3.15,3.74)	-0.63(-0.76,-0.49)
Serbia	156.13(138.24,176.70)	1.35(1.18,1.54)	179.77(163.67,198.16)	1.45(1.30,1.63)	0.18(-0.25,0.62)
Slovakia	109.35(96.05,124.99)	1.76(1.53,2.01)	155.52(141.53,169.89)	2.08(1.88,2.31)	0.85(0.68,1.01)
Slovenia	53.94(48.53,60.13)	2.13(1.90,2.40)	90.15(81.50,99.48)	2.67(2.40,2.97)	0.79(0.15,1.43)
Belarus	310.09(280.45,346.12)	2.56(2.30,2.85)	155.62(138.46,174.01)	1.37(1.21,1.54)	-3.23(-3.52,-2.95)
Estonia	27.07(24.30,30.28)	1.66(1.47,1.87)	31.21(28.66,33.91)	1.86(1.69,2.06)	0.55(0.46,0.64)
Latvia	57.97(52.20,64.47)	2.11(1.88,2.37)	36.63(33.42,40.16)	1.56(1.38,1.75)	-1.68(-2.14,-1.22)
Lithuania	53.73(46.96,60.82)	1.38(1.20,1.57)	39.08(35.15,43.20)	1.14(1.00,1.29)	-1.32(-1.65,-0.99)
Republic of Moldova	51.15(42.88,61.14)	1.13(0.95,1.35)	44.94(38.83,51.89)	1.02(0.88,1.19)	-0.56(-0.73,-0.40)
Russian Federation	2324.91(1937.27,2778.83)	1.34(1.12,1.58)	1706.51(1445.70,1984.73)	0.96(0.81,1.13)	-1.65(-1.76,-1.54)
Ukraine	1600.33(1369.34,1877.00)	2.64(2.26,3.07)	668.34(574.29,770.12)	1.17(1.01,1.36)	-4.04(-4.49,-3.59)
Brunei Darussalam	22.44(20.28,25.09)	12.89(11.57,14.39)	42.11(38.58,45.85)	10.42(9.65,11.34)	-1.14(-1.21,-1.07)
Japan	25647.30(21382.71,30273.38)	12.11(10.20,14.18)	35521.07(30753.21,40873.10)	12.73(11.09,14.49)	0.14(-0.03,0.31)
Republic of Korea	2856.40(2591.60,3155.75)	5.93(5.42,6.50)	7893.22(7171.40,8673.49)	8.99(8.21,9.83)	2.02(1.52,2.52)
Singapore	125.70(108.88,145.63)	3.08(2.70,3.50)	330.91(300.84,362.51)	3.96(3.62,4.32)	1.40(1.21,1.60)
Australia	1137.98(1048.02,1240.15)	4.66(4.30,5.06)	2925.43(2653.62,3198.62)	6.61(6.05,7.19)	1.63(1.36,1.90)
New Zealand	245.04(210.32,281.80)	5.08(4.37,5.79)	466.91(404.24,531.50)	5.59(4.88,6.31)	0.43(0.26,0.59)
Andorra	4.51(3.98,5.07)	5.22(4.60,5.82)	8.54(7.68,9.45)	5.75(5.17,6.34)	0.42(0.38,0.47)
Austria	360.88(328.71,394.90)	3.38(3.06,3.72)	433.77(401.87,467.79)	3.02(2.78,3.29)	-0.69(-1.05,-0.33)
Belgium	472.27(436.57,512.51)	3.02(2.79,3.27)	782.96(718.62,849.84)	3.76(3.46,4.10)	0.85(0.46,1.24)
Cyprus	65.25(58.19,73.55)	6.28(5.62,7.02)	142.67(128.29,157.71)	6.92(6.28,7.59)	0.68(0.48,0.88)
Denmark	334.82(309.58,362.36)	4.44(4.07,4.82)	461.70(424.58,499.76)	4.58(4.23,4.94)	0.04(-0.09,0.16)
Finland	353.53(325.23,385.10)	4.68(4.31,5.08)	618.90(559.36,679.17)	5.48(5.01,5.99)	0.56(0.21,0.92)
France	3013.50(2774.14,3269.05)	3.46(3.18,3.76)	5000.15(4622.62,5367.88)	4.06(3.76,4.38)	0.76(0.60,0.92)
Germany	3984.90(3679.89,4319.76)	3.12(2.86,3.41)	6431.50(5956.89,6917.39)	3.95(3.64,4.26)	1.18(0.91,1.46)
Greece	289.45(262.18,319.09)	1.77(1.58,1.98)	608.73(548.44,668.53)	2.99(2.71,3.29)	2.78(2.39,3.17)
Iceland	9.88(9.00,10.79)	3.03(2.75,3.31)	19.94(18.38,21.56)	3.72(3.44,4.03)	0.93(0.63,1.23)
Ireland	256.48(237.05,277.15)	5.75(5.31,6.21)	677.11(616.92,745.07)	8.91(8.14,9.74)	2.23(2.02,2.45)
Israel	165.39(150.33,182.22)	2.61(2.37,2.88)	348.23(321.72,374.35)	3.03(2.79,3.27)	0.72(0.58,0.86)
Italy	3654.96(3130.34,4202.36)	4.27(3.69,4.93)	5326.34(4613.49,6035.75)	4.60(4.05,5.19)	0.05(-0.50,0.61)
Luxembourg	18.92(17.38,20.54)	3.22(2.95,3.49)	34.75(32.12,37.53)	3.52(3.25,3.82)	0.27(-0.05,0.59)
Malta	32.35(29.80,34.97)	6.03(5.57,6.54)	65.57(60.18,71.31)	7.46(6.94,7.99)	0.91(0.69,1.12)
Netherlands	652.43(591.87,722.29)	3.03(2.74,3.37)	1393.95(1256.22,1537.54)	4.41(4.00,4.82)	1.72(1.40,2.05)
Norway	301.26(256.03,349.66)	4.91(4.17,5.70)	473.81(406.35,539.10)	5.31(4.62,6.02)	0.22(-0.18,0.62)
Portugal	559.57(509.43,616.42)	3.62(3.30,3.97)	1047.88(961.79,1129.22)	4.86(4.50,5.24)	1.40(1.17,1.63)
Spain	3628.60(3325.46,3953.15)	5.83(5.39,6.31)	6552.96(5964.09,7135.55)	7.26(6.66,7.88)	1.00(0.79,1.21)
Sweden	691.21(586.36,802.37)	5.00(4.23,5.78)	1096.57(939.64,1257.92)	5.64(4.89,6.38)	0.60(0.44,0.76)
Switzerland	415.30(383.71,443.76)	3.91(3.62,4.22)	621.66(570.30,669.31)	3.90(3.59,4.21)	-0.24(-0.61,0.13)
United Kingdom	6215.99(5440.33,7033.25)	7.06(6.16,7.96)	11429.54(9978.87,12861.24)	9.40(8.28,10.53)	1.44(1.27,1.61)
Argentina	2631.75(2417.05,2867.61)	6.97(6.40,7.58)	4304.85(4025.87,4571.08)	7.83(7.35,8.32)	0.53(0.41,0.65)
Chile	1499.74(1405.53,1594.67)	11.10(10.42,11.78)	3864.51(3583.26,4144.39)	15.13(14.03,16.23)	1.49(1.34,1.65)
Uruguay	191.67(174.45,209.76)	4.65(4.25,5.09)	307.07(286.28,328.83)	5.83(5.44,6.26)	1.13(1.01,1.26)
Canada	3092.80(2856.33,3339.87)	7.80(7.22,8.40)	6846.06(6233.70,7479.74)	10.19(9.35,11.03)	1.19(0.96,1.43)
United States of America	37038.86(32070.05,42424.74)	10.41(9.03,11.91)	59754.49(52045.56,67737.27)	11.04(9.76,12.35)	0.25(0.14,0.35)
Antigua and Barbuda	0.86(0.74,1.00)	1.28(1.13,1.44)	1.84(1.67,2.04)	1.74(1.58,1.92)	1.65(1.50,1.80)
Bahamas	6.15(5.55,6.84)	2.55(2.32,2.80)	13.08(12.10,14.07)	3.12(2.92,3.35)	1.01(0.85,1.16)
Barbados	6.19(5.62,6.84)	2.01(1.81,2.22)	12.02(11.16,12.88)	2.54(2.35,2.73)	1.16(0.98,1.35)
Belize	7.50(6.87,8.15)	5.39(4.95,5.85)	24.68(23.21,26.24)	7.34(6.92,7.79)	1.51(1.35,1.67)
Cuba	120.58(101.23,140.96)	0.94(0.79,1.10)	152.47(134.36,172.95)	0.93(0.82,1.07)	-0.10(-0.22,0.03)
Dominica	1.14(1.01,1.28)	1.82(1.62,2.04)	1.86(1.69,2.03)	2.31(2.11,2.51)	1.21(1.05,1.36)
Dominican Republic	66.67(56.19,78.14)	1.01(0.87,1.17)	147.76(131.89,165.78)	1.40(1.25,1.56)	1.73(1.63,1.83)
Grenada	1.58(1.41,1.75)	1.88(1.72,2.08)	2.63(2.41,2.87)	2.32(2.14,2.52)	0.97(0.82,1.13)
Guyana	9.22(8.10,10.51)	1.88(1.69,2.09)	15.63(14.30,16.98)	2.33(2.15,2.50)	1.06(1.00,1.12)
Haiti	95.72(83.12,110.20)	2.09(1.84,2.36)	194.70(174.31,217.44)	2.40(2.17,2.64)	0.69(0.60,0.77)
Jamaica	29.09(25.63,33.10)	1.28(1.13,1.44)	47.14(42.83,51.90)	1.49(1.36,1.64)	0.73(0.56,0.89)
Saint Lucia	3.15(2.87,3.48)	2.64(2.41,2.88)	7.77(7.24,8.30)	3.36(3.14,3.59)	1.27(1.19,1.35)
Saint Vincent and the Grenadines	1.18(1.03,1.36)	1.33(1.17,1.51)	2.45(2.25,2.67)	1.80(1.65,1.96)	1.55(1.39,1.71)
Suriname	7.33(6.54,8.21)	2.08(1.88,2.31)	15.87(14.53,17.19)	2.54(2.33,2.75)	1.01(0.88,1.13)
Trinidad and Tobago	26.37(23.78,29.24)	2.30(2.10,2.52)	56.61(52.29,61.43)	3.06(2.85,3.31)	1.57(1.39,1.76)
Bolivia (Plurinational State of)	603.51(548.29,665.64)	14.11(12.74,15.57)	1570.78(1442.07,1705.54)	18.48(16.97,20.02)	1.39(1.28,1.49)
Ecuador	543.93(499.92,587.08)	7.28(6.67,7.85)	1969.50(1824.15,2122.34)	12.44(11.52,13.41)	2.79(2.39,3.20)
Peru	2687.63(2504.86,2873.06)	16.62(15.45,17.88)	8297.41(7814.94,8782.77)	24.73(23.23,26.22)	2.10(1.80,2.40)
Colombia	609.23(539.62,691.44)	2.03(1.83,2.27)	1475.34(1353.06,1605.07)	2.66(2.44,2.90)	1.36(1.23,1.49)
Costa Rica	170.03(157.50,183.98)	6.21(5.77,6.70)	392.42(366.09,419.73)	7.08(6.62,7.56)	0.50(0.39,0.61)
El Salvador	120.13(109.23,132.31)	2.97(2.71,3.26)	308.82(283.33,335.08)	4.90(4.50,5.31)	2.75(2.57,2.93)
Guatemala	195.36(180.26,213.34)	3.68(3.42,3.96)	532.57(498.46,566.26)	4.68(4.39,4.96)	1.36(1.27,1.44)
Honduras	128.48(114.00,143.70)	4.05(3.59,4.47)	363.23(329.22,399.52)	5.31(4.81,5.81)	1.34(1.21,1.46)
Mexico	3591.03(3115.70,4100.76)	5.65(4.85,6.42)	7794.88(6842.62,8766.00)	6.13(5.37,6.86)	0.35(0.24,0.46)
Nicaragua	59.79(52.30,67.88)	2.23(1.98,2.48)	184.42(167.90,200.61)	3.64(3.31,3.97)	2.72(2.57,2.88)
Panama	67.68(61.78,74.70)	3.00(2.75,3.28)	215.62(199.75,231.79)	4.85(4.50,5.22)	2.53(2.37,2.68)
Venezuela (Bolivarian Republic of)	430.92(388.54,477.31)	2.71(2.47,2.95)	904.97(839.33,975.10)	3.00(2.78,3.23)	0.63(0.47,0.78)
Brazil	3428.44(2991.89,3891.84)	2.61(2.27,2.95)	6512.98(5704.96,7308.73)	2.63(2.30,2.96)	0.02(-0.12,0.16)
Paraguay	53.06(47.00,60.05)	1.60(1.43,1.77)	126.99(115.97,139.11)	2.13(1.95,2.32)	1.49(1.36,1.62)
Algeria	448.31(379.89,525.55)	2.26(1.94,2.59)	991.61(877.52,1134.08)	2.52(2.25,2.83)	0.53(0.44,0.62)
Bahrain	13.72(11.83,15.99)	4.18(3.77,4.62)	60.04(54.21,66.86)	5.73(5.24,6.26)	1.49(1.21,1.78)
Egypt	928.25(776.72,1091.93)	2.17(1.86,2.48)	1930.88(1689.59,2222.14)	2.54(2.25,2.88)	0.77(0.69,0.86)
Iran (Islamic Republic of)	638.42(518.93,763.13)	1.37(1.14,1.61)	1282.16(1093.39,1499.90)	1.48(1.27,1.69)	0.38(0.26,0.49)
Iraq	260.09(217.56,307.94)	1.82(1.55,2.08)	662.03(586.24,753.25)	2.19(1.97,2.44)	1.01(0.93,1.09)
Jordan	130.19(118.02,144.32)	5.62(5.12,6.10)	540.66(496.31,584.21)	6.17(5.72,6.62)	0.52(0.48,0.56)
Kuwait	47.57(42.08,54.71)	4.23(3.90,4.58)	182.89(163.87,203.74)	4.94(4.62,5.29)	0.69(0.47,0.91)
Lebanon	72.59(61.84,84.76)	2.33(1.99,2.69)	152.43(134.51,171.10)	2.52(2.24,2.85)	0.42(0.31,0.52)
Libya	74.09(62.45,86.96)	2.37(2.03,2.72)	153.65(135.13,175.62)	2.39(2.12,2.69)	0.07(-0.10,0.24)
Morocco	461.97(392.65,538.07)	2.20(1.88,2.52)	911.34(810.06,1027.40)	2.51(2.23,2.81)	0.66(0.58,0.74)
Palestine	93.99(85.55,102.64)	6.86(6.25,7.49)	275.85(255.02,297.13)	8.84(8.13,9.49)	1.45(1.33,1.56)
Oman	27.14(22.95,32.07)	2.02(1.77,2.30)	95.27(81.68,111.86)	2.92(2.62,3.26)	2.08(1.95,2.21)
Qatar	10.00(8.18,12.22)	2.28(2.01,2.56)	58.33(48.37,70.38)	2.42(2.19,2.68)	0.50(0.34,0.66)
Saudi Arabia	709.75(639.41,782.24)	7.17(6.48,7.84)	2493.89(2265.72,2737.07)	9.52(8.73,10.31)	1.46(1.30,1.62)
Syrian Arab Republic	233.27(201.45,270.64)	2.73(2.41,3.08)	422.08(375.82,475.26)	3.09(2.79,3.42)	0.59(0.51,0.68)
Tunisia	173.14(147.46,202.29)	2.25(1.94,2.58)	334.52(294.79,377.28)	2.50(2.21,2.80)	0.51(0.44,0.58)
Turkey	1337.60(1171.41,1518.73)	2.47(2.19,2.77)	2909.15(2641.98,3190.33)	3.05(2.79,3.36)	0.96(0.63,1.29)
United Arab Emirates	63.98(53.05,77.49)	3.20(2.78,3.68)	350.70(290.74,416.18)	3.33(2.95,3.68)	0.13(0.08,0.17)
Yemen	177.53(148.14,209.90)	2.08(1.78,2.40)	406.58(349.16,471.61)	2.20(1.94,2.45)	0.30(0.12,0.47)
Afghanistan	159.40(131.21,189.95)	1.94(1.65,2.23)	293.62(250.23,346.45)	2.02(1.78,2.26)	0.19(0.05,0.32)
Bangladesh	3317.14(2940.06,3720.77)	5.16(4.58,5.76)	7446.17(6711.64,8190.08)	5.17(4.67,5.66)	-0.03(-0.08,0.02)
Bhutan	19.13(16.95,21.43)	5.55(4.92,6.19)	43.68(39.85,47.60)	6.94(6.33,7.59)	1.12(1.08,1.16)
India	40357.35(34095.81,46887.62)	6.39(5.42,7.37)	81114.27(70536.27,91985.16)	6.77(5.91,7.66)	0.34(0.27,0.42)
Nepal	883.11(787.44,984.74)	6.96(6.21,7.76)	2034.64(1852.21,2214.10)	8.55(7.79,9.28)	1.20(0.75,1.65)
Pakistan	3548.38(3016.11,4115.08)	5.00(4.25,5.77)	5642.69(4933.99,6381.06)	4.43(3.87,5.02)	-0.63(-0.68,-0.57)
Angola	109.31(92.07,128.26)	1.73(1.49,1.96)	267.98(233.69,308.23)	1.80(1.61,2.00)	0.22(0.19,0.24)
Central African Republic	28.52(23.73,33.48)	1.78(1.52,2.03)	45.48(38.94,52.60)	1.69(1.49,1.90)	-0.25(-0.30,-0.20)
Congo	28.85(24.62,33.41)	1.85(1.61,2.08)	63.93(56.50,73.18)	1.94(1.75,2.15)	0.29(0.26,0.32)
Democratic Republic of the Congo	407.81(343.78,479.42)	1.78(1.51,2.04)	854.79(736.28,983.76)	1.90(1.67,2.13)	0.35(0.33,0.36)
Equatorial Guinea	4.89(4.13,5.72)	1.76(1.52,2.01)	14.94(12.99,17.18)	2.13(1.89,2.37)	0.99(0.86,1.12)
Gabon	13.99(12.08,16.07)	1.96(1.70,2.21)	24.58(21.76,27.57)	2.06(1.85,2.27)	0.27(0.23,0.31)
Burundi	48.19(40.64,56.58)	1.66(1.43,1.90)	101.76(87.45,117.55)	1.67(1.48,1.88)	0.07(0.05,0.08)
Comoros	4.91(4.17,5.72)	1.67(1.45,1.90)	8.67(7.60,9.85)	1.60(1.42,1.79)	-0.21(-0.25,-0.18)
Djibouti	4.93(4.11,5.85)	1.64(1.43,1.86)	13.44(11.68,15.54)	1.67(1.50,1.86)	0.10(0.05,0.16)
Eritrea	27.15(22.52,32.05)	1.50(1.30,1.71)	53.74(46.50,62.13)	1.47(1.32,1.65)	-0.11(-0.17,-0.04)
Ethiopia	428.39(350.23,510.23)	1.48(1.25,1.71)	769.01(653.58,891.12)	1.45(1.25,1.64)	-0.11(-0.17,-0.04)
Kenya	252.93(210.81,299.49)	1.77(1.49,2.04)	476.38(405.36,555.54)	1.69(1.46,1.92)	-0.28(-0.36,-0.19)
Madagascar	134.17(114.57,156.42)	1.94(1.68,2.19)	273.26(237.46,311.23)	1.99(1.77,2.22)	0.14(0.08,0.20)
Malawi	71.72(59.91,84.46)	1.36(1.17,1.55)	132.39(113.38,153.55)	1.36(1.21,1.53)	0.03(0.01,0.04)
Mauritius	67.45(62.31,73.21)	6.85(6.35,7.40)	200.15(184.60,216.48)	10.66(9.91,11.41)	2.28(2.17,2.38)
Mozambique	111.45(91.82,130.76)	1.30(1.11,1.49)	177.49(149.10,208.24)	1.20(1.05,1.37)	-0.46(-0.51,-0.42)
Rwanda	55.85(47.11,65.33)	1.61(1.40,1.83)	129.77(111.71,148.86)	1.67(1.48,1.88)	0.23(0.15,0.32)
Seychelles	1.02(0.87,1.18)	1.51(1.30,1.74)	1.90(1.66,2.16)	1.57(1.39,1.76)	0.14(0.11,0.17)
Somalia	64.33(52.89,76.93)	1.57(1.35,1.79)	123.16(102.86,144.87)	1.45(1.27,1.64)	-0.38(-0.40,-0.36)
United Republic of Tanzania	220.11(183.98,258.73)	1.29(1.11,1.47)	443.05(381.88,512.81)	1.38(1.21,1.54)	0.33(0.32,0.35)
Uganda	154.81(129.53,181.11)	1.62(1.39,1.85)	321.93(277.62,370.11)	1.67(1.48,1.86)	0.19(0.13,0.25)
Zambia	63.60(53.51,74.65)	1.53(1.34,1.75)	148.19(127.67,170.77)	1.59(1.41,1.77)	0.23(0.16,0.30)
Botswana	34.25(30.22,39.05)	3.85(3.42,4.27)	62.73(56.49,69.68)	3.63(3.31,3.96)	-0.37(-0.42,-0.32)
Lesotho	35.24(30.67,40.22)	3.24(2.84,3.63)	37.39(33.40,41.74)	3.11(2.82,3.43)	-0.18(-0.22,-0.15)
Namibia	33.96(29.99,38.55)	3.62(3.21,4.03)	55.47(49.91,61.36)	3.51(3.21,3.83)	-0.12(-0.19,-0.05)
South Africa	1704.76(1454.98,1972.17)	5.76(4.89,6.64)	2233.52(1936.54,2540.81)	4.61(4.01,5.21)	-1.26(-1.35,-1.16)
Eswatini	15.86(13.87,18.12)	3.50(3.08,3.90)	20.65(18.47,23.18)	3.11(2.83,3.42)	-0.58(-0.63,-0.53)
Zimbabwe	130.27(109.79,152.95)	2.02(1.77,2.30)	167.37(142.79,196.01)	1.87(1.65,2.09)	-0.45(-0.52,-0.38)
Benin	37.37(31.13,43.88)	1.14(0.98,1.29)	73.15(62.08,86.21)	1.01(0.89,1.14)	-0.56(-0.61,-0.51)
Burkina Faso	60.99(49.85,72.66)	0.94(0.80,1.09)	104.03(85.99,123.82)	0.81(0.70,0.93)	-0.74(-0.79,-0.70)
Cameroon	91.47(77.54,108.04)	1.18(1.03,1.35)	186.10(157.72,218.22)	1.04(0.92,1.17)	-0.56(-0.65,-0.48)
Cabo Verde	2.19(1.80,2.62)	0.73(0.61,0.86)	4.35(3.67,5.08)	0.81(0.70,0.93)	0.55(0.51,0.58)
Chad	45.46(37.80,53.66)	1.11(0.96,1.28)	83.08(70.12,97.91)	1.03(0.91,1.17)	-0.34(-0.37,-0.31)
C么te d'Ivoire	97.96(80.98,117.20)	1.17(1.01,1.34)	173.48(146.91,202.33)	1.07(0.95,1.20)	-0.38(-0.48,-0.27)
Gambia	8.06(6.70,9.42)	1.17(1.01,1.33)	14.13(11.99,16.59)	1.05(0.93,1.19)	-0.45(-0.54,-0.36)
Ghana	169.01(146.12,195.80)	1.60(1.42,1.80)	336.76(296.55,380.40)	1.64(1.49,1.81)	0.26(0.02,0.51)
Guinea	54.34(46.25,63.05)	1.14(0.99,1.30)	76.82(65.41,89.98)	1.05(0.93,1.18)	-0.38(-0.44,-0.32)
Guinea-Bissau	6.79(5.58,8.05)	1.12(0.97,1.29)	10.95(9.16,13.03)	0.99(0.87,1.12)	-0.56(-0.64,-0.49)
Liberia	17.62(14.72,21.00)	1.17(1.00,1.35)	32.94(27.27,39.46)	1.12(0.97,1.28)	-0.24(-0.26,-0.22)
Mali	75.05(63.70,87.34)	1.26(1.09,1.45)	148.66(129.26,169.88)	1.21(1.08,1.35)	-0.18(-0.24,-0.12)
Mauritania	16.93(14.38,19.91)	1.15(1.00,1.32)	28.40(24.78,32.64)	1.06(0.95,1.19)	-0.32(-0.40,-0.24)
Niger	58.42(48.06,68.91)	1.12(0.97,1.28)	110.41(92.97,130.61)	0.97(0.85,1.10)	-0.69(-0.73,-0.65)
Nigeria	842.66(688.26,999.00)	1.27(1.06,1.49)	1381.63(1159.89,1644.76)	1.13(0.97,1.30)	-0.53(-0.57,-0.49)
Sao Tome and Principe	1.70(1.50,1.92)	2.27(2.02,2.53)	3.54(3.20,3.94)	2.50(2.29,2.76)	0.59(0.43,0.75)
Senegal	63.62(53.65,74.16)	1.20(1.04,1.36)	109.06(93.76,125.95)	1.12(0.99,1.25)	-0.28(-0.34,-0.22)
Sierra Leone	27.69(23.21,32.76)	1.06(0.91,1.23)	51.21(43.15,60.41)	0.98(0.86,1.12)	-0.32(-0.39,-0.25)
Togo	26.79(22.01,32.10)	1.09(0.94,1.26)	52.04(44.15,60.69)	0.97(0.85,1.11)	-0.52(-0.62,-0.42)
American Samoa	0.96(0.85,1.11)	2.15(1.94,2.42)	0.96(0.86,1.06)	1.96(1.77,2.17)	-0.49(-0.55,-0.43)
Bermuda	4.20(3.88,4.51)	5.44(5.03,5.83)	8.21(7.61,8.82)	6.58(6.17,7.03)	0.93(0.79,1.07)
Cook Islands	0.52(0.46,0.58)	2.94(2.65,3.28)	0.61(0.55,0.67)	2.80(2.54,3.08)	-0.34(-0.40,-0.28)
Greenland	4.65(4.17,5.13)	10.52(9.40,11.58)	7.53(6.77,8.29)	11.12(10.16,12.08)	0.25(0.21,0.30)
Guam	9.94(9.23,10.70)	7.09(6.62,7.58)	11.10(10.32,11.96)	6.04(5.67,6.47)	-0.87(-0.93,-0.81)
Monaco	2.60(2.31,2.90)	3.97(3.56,4.43)	3.37(3.06,3.70)	4.15(3.78,4.52)	0.13(0.02,0.24)
Nauru	0.27(0.24,0.30)	3.53(3.21,3.89)	0.31(0.28,0.34)	3.61(3.33,3.90)	0.16(0.09,0.22)
Niue	0.07(0.06,0.08)	3.52(3.20,3.88)	0.07(0.06,0.07)	3.45(3.16,3.76)	-0.15(-0.19,-0.10)
Northern Mariana Islands	2.76(2.34,3.18)	4.66(4.20,5.20)	2.35(2.08,2.63)	4.28(3.88,4.70)	-0.64(-0.74,-0.54)
Palau	0.70(0.62,0.78)	3.82(3.49,4.20)	0.80(0.72,0.88)	3.73(3.44,4.05)	-0.11(-0.15,-0.06)
Puerto Rico	150.28(137.65,164.12)	3.32(3.04,3.62)	254.76(232.27,277.07)	4.06(3.73,4.40)	0.92(0.72,1.11)
Saint Kitts and Nevis	0.97(0.88,1.08)	2.49(2.27,2.72)	2.35(2.14,2.57)	3.32(3.07,3.57)	1.47(1.35,1.60)
San Marino	0.69(0.60,0.78)	1.72(1.49,1.97)	0.93(0.83,1.04)	1.58(1.39,1.78)	-0.54(-0.76,-0.31)
Tokelau	0.05(0.04,0.05)	3.35(3.04,3.69)	0.05(0.04,0.05)	3.27(3.01,3.57)	-0.16(-0.18,-0.14)
Tuvalu	0.29(0.26,0.32)	3.43(3.10,3.79)	0.40(0.37,0.44)	3.47(3.20,3.75)	0.01(-0.01,0.03)
United States Virgin Islands	4.12(3.74,4.55)	3.50(3.19,3.82)	7.38(6.76,8.07)	4.55(4.21,4.90)	1.31(1.08,1.54)
South Sudan	54.05(45.62,63.69)	1.66(1.44,1.89)	68.73(59.40,79.17)	1.50(1.33,1.67)	-0.46(-0.51,-0.42)
Sudan	302.16(252.74,353.38)	2.12(1.80,2.45)	591.74(515.40,680.42)	2.30(2.05,2.57)	0.38(0.28,0.49)
