# Supplementary material for: Global, regional, and national burden of interstitial lung diseases and pulmonary sarcoidosis from 2000 to 2021: a systematic analysis of incidence, mortality, and disability-adjusted life years
Source: Front Public Health. 2025 Jun 16;13:1578480. doi: 10.3389/fpubh.2025.1578480 (PMC12206815; doi:10.3389/fpubh.2025.1578480)
Supplement: Supplementary Table 4 — Mortality of interstitial lung diseases and pulmonary sarcoidosis between 2000 and 2021 at national levels. [file Supplementary_file_4.xlsx]

## Sheet: Sheet1
Supplementary Table 4. Mortality of interstitial lung diseases and pulmonary sarcoidosis between 2000 and 2021 at national levels.
Location	2000		2021		2000-2021
	Mortality cases	Mortality rate	Mortality cases	Mortality rate	EAPC
China	3593.81(2858.86,5743.65)	0.38(0.30,0.62)	7674.10(4637.26,10371.39)	0.39(0.24,0.53)	0.30(-0.07,0.68)
Democratic People's Republic of Korea	66.39(28.97,139.19)	0.37(0.18,0.76)	127.49(66.66,246.90)	0.41(0.22,0.79)	0.64(0.43,0.86)
Taiwan (Province of China)	120.92(111.06,129.98)	0.60(0.55,0.65)	388.08(340.93,433.35)	0.89(0.78,0.99)	1.94(1.15,2.74)
Cambodia	7.83(1.27,25.80)	0.16(0.03,0.51)	18.73(3.64,57.94)	0.19(0.04,0.57)	0.90(0.82,0.99)
Indonesia	275.21(54.05,835.72)	0.24(0.05,0.72)	535.21(112.66,1496.70)	0.26(0.05,0.75)	0.47(0.34,0.60)
Lao People's Democratic Republic	5.70(0.67,18.74)	0.25(0.03,0.81)	9.71(1.62,29.05)	0.24(0.04,0.74)	-0.10(-0.13,-0.08)
Malaysia	103.43(78.47,146.90)	0.87(0.65,1.27)	240.09(168.23,323.46)	0.93(0.65,1.25)	0.08(-0.27,0.43)
Maldives	6.01(3.77,9.35)	5.17(3.36,8.04)	10.70(7.48,14.52)	3.48(2.41,4.77)	-1.76(-1.86,-1.65)
Myanmar	102.44(14.48,356.99)	0.42(0.06,1.45)	197.41(37.33,597.24)	0.48(0.09,1.47)	0.65(0.58,0.72)
Philippines	16.42(10.79,24.01)	0.05(0.03,0.07)	35.69(20.97,48.48)	0.05(0.03,0.07)	0.18(-0.18,0.54)
Sri Lanka	166.46(128.00,230.87)	1.28(0.98,1.77)	269.99(151.97,439.37)	1.10(0.62,1.75)	-0.84(-1.18,-0.51)
Thailand	104.28(76.86,150.75)	0.22(0.16,0.32)	189.38(118.03,318.67)	0.18(0.11,0.30)	-1.31(-1.58,-1.04)
Timor-Leste	0.66(0.11,1.90)	0.19(0.03,0.55)	1.66(0.29,4.63)	0.21(0.04,0.60)	0.92(0.72,1.13)
Viet Nam	97.98(16.58,279.14)	0.21(0.03,0.60)	203.15(36.88,564.77)	0.24(0.04,0.68)	0.54(0.39,0.70)
Fiji	3.28(2.45,4.54)	0.67(0.49,0.93)	5.05(2.96,7.23)	0.69(0.41,0.98)	0.54(0.37,0.70)
Kiribati	0.98(0.45,1.71)	1.78(0.88,3.09)	1.40(0.72,2.48)	1.74(0.91,3.10)	-0.09(-0.14,-0.05)
Marshall Islands	0.49(0.24,0.91)	1.79(0.90,3.45)	0.65(0.32,1.26)	1.69(0.85,3.27)	-0.24(-0.31,-0.17)
Micronesia (Federated States of)	1.21(0.69,2.03)	1.82(1.07,3.08)	1.23(0.70,2.24)	1.67(0.93,3.00)	-0.29(-0.36,-0.23)
Papua New Guinea	68.84(43.64,113.84)	2.54(1.59,4.40)	151.49(92.43,253.44)	2.80(1.59,4.84)	0.54(0.46,0.62)
Samoa	2.04(1.17,3.60)	1.79(1.00,3.18)	2.54(1.48,4.62)	1.71(0.99,3.13)	-0.03(-0.12,0.06)
Solomon Islands	2.18(1.37,3.63)	1.04(0.66,1.79)	3.97(2.49,7.07)	1.08(0.68,1.91)	0.46(0.28,0.64)
Tonga	0.85(0.58,1.39)	1.21(0.81,1.97)	1.02(0.59,1.87)	1.22(0.70,2.25)	0.13(0.02,0.25)
Vanuatu	2.06(0.99,3.55)	1.86(0.94,3.16)	3.55(1.80,6.43)	1.78(0.91,3.23)	-0.04(-0.16,0.08)
Armenia	50.88(47.80,54.13)	1.72(1.61,1.83)	57.15(49.74,64.93)	1.34(1.17,1.53)	0.41(-2.06,2.94)
Azerbaijan	56.62(30.55,96.09)	0.99(0.50,1.74)	72.03(32.81,128.93)	0.81(0.38,1.42)	-0.35(-0.60,-0.10)
Georgia	57.34(48.50,66.29)	0.92(0.78,1.06)	35.18(29.85,41.17)	0.57(0.49,0.67)	-0.80(-2.36,0.78)
Kazakhstan	99.77(74.10,133.72)	0.82(0.62,1.09)	142.55(107.64,183.86)	0.85(0.64,1.12)	1.36(0.22,2.51)
Kyrgyzstan	30.02(27.15,33.02)	0.95(0.86,1.05)	10.12(8.28,12.37)	0.23(0.19,0.28)	-3.52(-5.63,-1.37)
Mongolia	25.83(14.92,41.32)	2.34(1.36,3.82)	29.79(17.91,45.76)	1.51(0.91,2.46)	-1.69(-2.06,-1.32)
Tajikistan	100.79(54.59,169.56)	3.85(2.01,6.81)	131.10(70.13,240.30)	2.93(1.59,5.22)	-1.82(-2.21,-1.43)
Turkmenistan	17.15(14.88,19.19)	0.71(0.62,0.79)	21.38(16.52,27.90)	0.52(0.40,0.66)	-1.30(-2.33,-0.25)
Uzbekistan	250.76(215.18,285.62)	1.90(1.61,2.24)	130.51(109.51,157.01)	0.58(0.49,0.69)	-5.29(-7.01,-3.53)
Albania	26.06(16.00,40.46)	1.04(0.64,1.61)	36.03(18.66,62.30)	0.84(0.43,1.44)	-1.11(-1.49,-0.73)
Bosnia and Herzegovina	35.82(21.11,59.33)	0.75(0.44,1.24)	33.66(18.92,56.12)	0.54(0.31,0.91)	-1.07(-1.28,-0.86)
Bulgaria	67.42(60.12,74.92)	0.53(0.48,0.59)	67.08(55.69,79.95)	0.48(0.40,0.57)	0.16(-0.42,0.74)
Croatia	20.22(17.89,22.58)	0.30(0.26,0.33)	30.89(27.02,34.83)	0.33(0.29,0.38)	0.83(0.58,1.09)
Czechia	134.81(121.24,148.97)	0.91(0.82,1.00)	354.96(304.89,409.59)	1.56(1.34,1.80)	3.20(2.84,3.55)
Hungary	125.44(115.80,135.52)	0.82(0.76,0.89)	246.22(214.03,277.61)	1.25(1.09,1.42)	1.70(1.46,1.95)
North Macedonia	4.91(3.47,6.57)	0.25(0.18,0.34)	7.30(3.43,13.65)	0.24(0.12,0.45)	-0.38(-0.54,-0.21)
Montenegro	0.80(0.53,1.10)	0.11(0.07,0.15)	1.03(0.56,1.69)	0.11(0.06,0.18)	0.49(0.13,0.86)
Poland	309.64(298.83,318.79)	0.63(0.61,0.65)	748.56(682.67,814.00)	1.04(0.95,1.13)	3.00(2.56,3.44)
Romania	510.54(458.87,562.05)	1.75(1.59,1.91)	424.15(370.54,480.85)	1.16(1.01,1.32)	-1.77(-2.41,-1.13)
Serbia	60.14(43.81,80.70)	0.50(0.36,0.67)	74.75(43.45,108.72)	0.45(0.26,0.65)	-0.32(-0.40,-0.23)
Slovakia	36.91(26.90,49.21)	0.55(0.41,0.74)	54.75(29.39,85.70)	0.58(0.31,0.90)	0.16(-0.03,0.36)
Slovenia	30.53(27.21,34.01)	1.05(0.94,1.17)	67.99(56.77,78.12)	1.41(1.18,1.62)	1.56(1.12,2.01)
Belarus	174.58(142.83,207.04)	1.33(1.10,1.57)	41.89(34.12,50.17)	0.26(0.22,0.32)	-8.49(-9.51,-7.45)
Estonia	9.05(8.17,9.90)	0.43(0.39,0.47)	9.45(8.03,10.87)	0.30(0.26,0.35)	-0.78(-2.47,0.94)
Latvia	20.15(18.14,22.49)	0.56(0.50,0.62)	13.57(11.59,15.72)	0.31(0.26,0.36)	-1.50(-2.95,-0.02)
Lithuania	8.48(7.55,9.39)	0.18(0.16,0.19)	10.02(8.71,11.31)	0.16(0.14,0.18)	1.19(-0.57,2.97)
Republic of Moldova	4.14(3.78,4.56)	0.09(0.09,0.10)	2.37(2.04,2.71)	0.04(0.03,0.05)	-2.15(-3.51,-0.77)
Russian Federation	1228.08(1192.41,1258.07)	0.66(0.64,0.68)	857.71(794.11,925.11)	0.36(0.34,0.39)	-1.26(-3.23,0.75)
Ukraine	675.11(568.02,793.37)	0.99(0.83,1.17)	218.55(162.80,282.84)	0.30(0.22,0.38)	-6.08(-6.93,-5.23)
Brunei Darussalam	3.56(2.45,4.68)	3.08(2.05,4.12)	6.77(4.57,9.29)	2.50(1.62,3.46)	-0.43(-0.75,-0.11)
Japan	10116.31(9112.27,10688.27)	4.19(3.78,4.42)	24025.65(19890.74,26344.87)	4.89(4.20,5.28)	0.98(0.83,1.12)
Republic of Korea	651.89(495.59,1004.34)	1.87(1.40,2.92)	2052.17(1110.08,2822.52)	2.18(1.18,2.99)	0.78(0.47,1.09)
Singapore	30.18(28.05,32.47)	1.07(0.99,1.15)	81.86(71.11,89.34)	1.00(0.87,1.09)	0.02(-0.22,0.26)
Australia	667.44(599.54,723.22)	2.52(2.26,2.72)	1632.58(1371.04,1797.09)	3.21(2.72,3.51)	1.61(1.13,2.10)
New Zealand	103.21(92.38,112.73)	2.00(1.79,2.17)	271.20(235.74,298.57)	2.97(2.60,3.26)	2.58(2.20,2.97)
Andorra	2.19(1.00,3.69)	2.44(1.12,4.14)	3.18(0.94,6.25)	1.98(0.59,3.86)	-0.17(-0.59,0.26)
Austria	89.06(81.00,94.97)	0.64(0.58,0.68)	249.17(215.86,276.24)	1.22(1.07,1.34)	3.29(2.87,3.71)
Belgium	241.13(217.89,258.21)	1.30(1.18,1.39)	568.20(488.77,624.92)	2.16(1.90,2.36)	2.32(1.88,2.77)
Cyprus	53.02(35.54,81.59)	6.06(4.19,9.28)	88.94(60.41,123.09)	4.46(3.01,6.14)	-0.91(-1.28,-0.54)
Denmark	129.79(118.08,140.83)	1.44(1.31,1.56)	316.97(275.26,357.20)	2.40(2.10,2.67)	2.45(2.22,2.68)
Finland	153.61(140.37,163.77)	1.75(1.60,1.86)	445.29(380.54,493.55)	3.00(2.60,3.30)	2.72(2.26,3.18)
France	1587.49(1433.67,1734.33)	1.52(1.38,1.66)	3121.39(2622.12,3507.86)	1.86(1.61,2.08)	1.19(0.97,1.41)
Germany	1891.57(1736.19,2019.07)	1.26(1.16,1.34)	4380.03(3812.94,4827.86)	1.97(1.75,2.14)	2.61(2.35,2.88)
Greece	168.42(153.59,182.07)	0.93(0.85,1.00)	545.85(479.42,598.28)	1.95(1.76,2.12)	4.38(2.97,5.80)
Iceland	3.92(3.46,4.34)	1.08(0.96,1.19)	12.41(10.64,14.06)	1.97(1.70,2.21)	2.99(2.42,3.57)
Ireland	143.89(132.00,154.61)	3.05(2.79,3.27)	397.99(336.97,453.68)	4.72(4.02,5.37)	2.58(1.87,3.29)
Israel	64.37(57.90,69.31)	0.95(0.86,1.03)	190.62(163.48,210.22)	1.43(1.24,1.58)	1.85(1.32,2.38)
Italy	612.13(556.75,647.24)	0.56(0.51,0.59)	3277.36(2813.27,3568.00)	1.94(1.71,2.09)	4.11(2.10,6.16)
Luxembourg	7.32(6.63,7.92)	1.13(1.02,1.22)	20.69(18.23,23.24)	1.81(1.60,2.03)	2.33(1.76,2.90)
Malta	16.09(14.53,17.56)	2.94(2.65,3.21)	47.65(40.62,54.09)	4.38(3.76,4.96)	1.52(1.03,2.02)
Netherlands	352.09(322.48,380.07)	1.47(1.35,1.58)	981.07(836.10,1091.31)	2.54(2.18,2.81)	2.86(2.60,3.12)
Norway	123.61(113.12,130.35)	1.56(1.44,1.64)	245.16(218.20,262.47)	2.23(2.01,2.38)	2.04(1.60,2.48)
Portugal	260.32(238.20,284.29)	1.55(1.43,1.69)	723.71(614.58,799.51)	2.50(2.17,2.74)	2.26(1.53,2.99)
Spain	2080.22(1847.37,2234.53)	2.81(2.52,3.02)	5404.77(4469.69,6028.77)	4.37(3.69,4.81)	2.28(1.96,2.60)
Sweden	285.84(254.85,307.27)	1.56(1.41,1.67)	705.11(615.46,801.84)	2.76(2.42,3.13)	2.99(2.67,3.31)
Switzerland	175.14(155.57,190.72)	1.33(1.18,1.43)	370.68(314.35,416.95)	1.77(1.54,1.98)	1.47(1.02,1.91)
United Kingdom	2854.32(2654.79,2968.92)	2.73(2.55,2.83)	8411.95(7513.86,8862.23)	5.67(5.12,5.95)	3.49(2.95,4.04)
Argentina	1380.89(1277.59,1477.62)	3.55(3.28,3.79)	2000.97(1784.82,2186.36)	3.44(3.08,3.76)	0.02(-0.41,0.46)
Chile	803.04(742.91,851.06)	6.35(5.84,6.73)	2169.38(1943.36,2335.89)	8.25(7.41,8.88)	1.38(1.08,1.67)
Uruguay	84.99(77.47,91.80)	1.83(1.68,1.97)	185.93(164.31,203.64)	2.91(2.61,3.16)	1.89(1.61,2.18)
Canada	1273.48(1159.53,1373.56)	2.98(2.71,3.20)	3133.21(2760.17,3408.52)	3.92(3.47,4.27)	1.62(1.34,1.90)
United States of America	14178.68(12923.77,14886.22)	3.60(3.31,3.77)	26601.58(23244.93,28216.49)	4.28(3.77,4.53)	0.74(0.59,0.88)
Antigua and Barbuda	0.36(0.32,0.39)	0.60(0.54,0.66)	1.05(0.97,1.15)	1.13(1.03,1.23)	3.92(3.20,4.64)
Bahamas	2.96(2.68,3.21)	1.47(1.33,1.59)	10.30(8.35,12.56)	2.78(2.28,3.36)	3.30(2.76,3.85)
Barbados	3.70(3.38,4.02)	1.07(0.98,1.15)	9.73(7.88,11.80)	1.90(1.55,2.30)	2.92(2.16,3.69)
Belize	4.16(3.81,4.54)	3.31(3.02,3.64)	13.30(11.41,15.37)	4.57(3.90,5.34)	1.95(1.30,2.61)
Cuba	23.34(21.47,25.19)	0.18(0.17,0.20)	65.32(56.81,73.86)	0.33(0.29,0.38)	3.31(2.73,3.89)
Dominica	0.59(0.42,0.90)	0.94(0.68,1.44)	0.90(0.57,1.28)	1.15(0.72,1.63)	1.07(0.83,1.31)
Dominican Republic	19.97(13.51,32.05)	0.36(0.24,0.59)	47.39(24.83,83.58)	0.48(0.25,0.84)	1.10(0.61,1.58)
Grenada	0.69(0.63,0.76)	0.89(0.82,0.98)	1.71(1.47,1.94)	1.68(1.45,1.91)	3.01(2.24,3.79)
Guyana	3.44(3.08,3.82)	0.86(0.77,0.95)	10.45(7.90,13.44)	1.75(1.34,2.22)	3.68(3.10,4.27)
Haiti	64.28(25.06,113.45)	1.75(0.73,3.13)	129.15(56.50,240.84)	2.02(0.93,3.82)	0.58(0.45,0.71)
Jamaica	12.98(12.03,13.88)	0.57(0.53,0.61)	32.66(25.11,41.20)	1.03(0.79,1.30)	3.38(2.66,4.09)
Saint Lucia	1.53(1.41,1.66)	1.44(1.34,1.55)	5.20(4.26,6.22)	2.26(1.86,2.70)	2.15(1.77,2.53)
Saint Vincent and the Grenadines	0.53(0.49,0.57)	0.65(0.60,0.70)	1.56(1.36,1.76)	1.19(1.04,1.34)	3.43(2.70,4.16)
Suriname	3.47(2.71,5.23)	1.11(0.85,1.67)	7.65(4.40,11.07)	1.27(0.72,1.83)	0.90(0.55,1.26)
Trinidad and Tobago	16.37(15.28,17.55)	1.58(1.47,1.69)	45.98(35.75,58.40)	2.48(1.93,3.13)	2.20(1.55,2.86)
Bolivia (Plurinational State of)	330.33(185.62,558.66)	8.68(4.94,14.43)	729.91(457.59,1068.74)	9.74(6.25,14.08)	0.60(0.42,0.78)
Ecuador	324.22(288.91,357.53)	4.80(4.27,5.29)	1208.57(996.19,1470.91)	8.11(6.71,9.78)	2.67(2.26,3.08)
Peru	1427.31(1100.38,1982.62)	9.39(7.17,13.23)	4427.75(3073.09,5828.63)	13.31(9.20,17.55)	2.08(1.71,2.45)
Colombia	228.58(211.35,243.94)	0.90(0.83,0.96)	811.57(672.60,960.50)	1.47(1.22,1.74)	1.93(1.67,2.18)
Costa Rica	71.94(66.57,76.83)	2.88(2.65,3.08)	179.10(156.49,200.88)	3.25(2.84,3.64)	0.68(0.40,0.97)
El Salvador	57.23(44.59,87.41)	1.46(1.13,2.23)	116.67(70.85,159.61)	1.79(1.09,2.44)	1.29(0.95,1.63)
Guatemala	86.55(81.05,92.75)	2.08(1.94,2.24)	337.37(288.72,392.31)	3.25(2.80,3.77)	2.26(1.77,2.75)
Honduras	76.99(46.60,112.24)	2.74(1.68,3.99)	200.78(101.35,297.60)	3.41(1.69,5.05)	1.13(0.89,1.36)
Mexico	1418.55(1364.22,1462.65)	2.60(2.48,2.69)	4232.35(3748.98,4703.62)	3.56(3.15,3.96)	1.44(1.00,1.88)
Nicaragua	18.59(14.43,27.82)	0.81(0.61,1.22)	45.27(27.08,61.86)	0.98(0.58,1.33)	0.97(0.44,1.51)
Panama	31.13(28.25,33.78)	1.49(1.35,1.62)	127.81(99.13,154.20)	2.84(2.21,3.44)	3.49(3.18,3.81)
Venezuela (Bolivarian Republic of)	151.94(140.01,162.48)	1.12(1.03,1.20)	424.50(327.21,552.13)	1.51(1.17,1.95)	1.34(1.13,1.55)
Brazil	1667.03(1548.98,1743.29)	1.42(1.30,1.50)	4452.50(4017.32,4762.87)	1.84(1.66,1.97)	1.09(0.83,1.35)
Paraguay	31.20(23.35,45.46)	1.04(0.77,1.52)	74.59(46.09,108.18)	1.36(0.83,1.97)	1.57(1.31,1.83)
Algeria	6.95(0.19,22.42)	0.05(0.00,0.15)	59.31(4.88,217.89)	0.21(0.02,0.73)	6.79(5.51,8.08)
Bahrain	4.82(3.60,7.91)	2.80(2.07,4.65)	17.39(10.12,24.94)	3.16(1.91,4.53)	0.03(-0.55,0.62)
Egypt	177.31(132.42,240.46)	0.62(0.45,0.91)	219.97(154.21,311.63)	0.46(0.32,0.63)	-0.96(-1.44,-0.48)
Iran (Islamic Republic of)	6.15(1.41,11.23)	0.02(0.00,0.04)	31.85(4.59,58.61)	0.05(0.01,0.09)	5.29(4.47,6.12)
Iraq	63.81(43.83,97.12)	0.63(0.43,0.96)	159.22(98.60,229.80)	0.78(0.50,1.16)	1.02(0.85,1.20)
Jordan	42.06(28.25,67.90)	2.48(1.65,4.04)	133.66(90.50,186.38)	2.24(1.51,3.14)	-0.52(-0.82,-0.22)
Kuwait	9.81(8.91,10.61)	1.30(1.16,1.42)	51.53(41.95,60.40)	2.22(1.79,2.61)	3.01(2.12,3.90)
Lebanon	47.26(27.88,76.63)	1.74(1.03,2.85)	121.64(87.26,181.42)	1.88(1.35,2.79)	0.30(-0.04,0.64)
Libya	1.29(0.04,4.46)	0.05(0.00,0.18)	14.40(1.07,56.05)	0.30(0.02,1.20)	8.97(7.97,9.97)
Morocco	8.23(0.19,27.06)	0.05(0.00,0.16)	63.89(6.18,199.84)	0.21(0.02,0.67)	6.91(5.62,8.22)
Palestine	39.65(30.36,52.78)	4.14(3.16,5.53)	79.78(50.51,105.94)	4.08(2.52,5.46)	-0.08(-0.34,0.19)
Oman	4.11(2.68,6.92)	0.54(0.34,0.93)	12.78(6.51,21.28)	0.80(0.42,1.26)	3.35(2.63,4.08)
Qatar	1.27(0.86,2.16)	1.13(0.78,1.95)	5.90(3.07,9.38)	0.98(0.61,1.46)	-1.46(-1.90,-1.01)
Saudi Arabia	311.23(231.94,481.97)	4.72(3.50,7.37)	770.05(510.67,1084.26)	5.31(3.27,7.60)	0.65(0.21,1.10)
Syrian Arab Republic	42.62(29.82,67.13)	0.80(0.54,1.24)	103.78(62.76,169.57)	1.02(0.62,1.64)	1.36(1.04,1.69)
Tunisia	2.96(0.07,9.97)	0.05(0.00,0.16)	22.23(1.69,85.30)	0.18(0.01,0.70)	6.22(5.08,7.37)
T眉rkiye	381.50(263.73,616.29)	0.87(0.59,1.44)	975.83(644.74,1429.58)	1.12(0.74,1.66)	1.88(1.56,2.20)
United Arab Emirates	36.70(24.54,55.78)	5.27(3.36,8.54)	117.55(79.13,170.11)	5.29(3.70,7.50)	1.55(0.24,2.88)
Yemen	3.38(0.07,12.36)	0.06(0.00,0.20)	25.41(2.43,81.36)	0.21(0.02,0.67)	6.08(4.88,7.28)
Afghanistan	5.10(0.08,20.03)	0.08(0.00,0.29)	22.05(1.90,79.55)	0.26(0.02,0.86)	5.49(4.33,6.66)
Bangladesh	1678.80(1035.09,2525.00)	3.29(2.03,5.03)	3504.82(2282.79,5282.83)	2.72(1.77,4.08)	-1.16(-1.33,-0.98)
Bhutan	8.75(6.03,12.83)	3.14(2.19,4.68)	18.35(11.53,28.81)	3.29(2.05,5.16)	0.31(0.21,0.41)
India	19783.03(11631.51,30433.95)	3.70(2.24,5.63)	47336.08(30672.40,65803.94)	4.48(2.95,6.28)	1.12(0.84,1.40)
Nepal	471.99(289.28,679.19)	4.51(2.80,6.47)	1118.34(722.06,1594.27)	5.41(3.49,7.70)	1.17(1.04,1.30)
Pakistan	1759.05(1109.54,2545.01)	2.96(1.89,4.29)	2746.51(1804.69,3841.42)	2.77(1.83,3.93)	-0.41(-0.46,-0.37)
Angola	51.56(17.82,97.77)	1.19(0.43,2.56)	103.01(38.11,191.97)	1.06(0.40,2.10)	-0.60(-0.70,-0.50)
Central African Republic	16.26(4.84,32.35)	1.48(0.52,3.21)	25.61(8.89,52.99)	1.43(0.53,3.42)	-0.04(-0.13,0.05)
Congo	18.21(5.75,36.67)	1.58(0.54,3.45)	30.35(11.63,57.84)	1.35(0.51,2.72)	-0.63(-0.71,-0.55)
Democratic Republic of the Congo	241.63(81.50,576.74)	1.42(0.47,3.70)	491.69(169.62,1335.41)	1.62(0.52,4.85)	0.88(0.73,1.03)
Equatorial Guinea	2.71(0.98,5.46)	1.34(0.48,3.00)	5.16(1.75,11.11)	1.16(0.40,2.50)	-0.66(-0.77,-0.55)
Gabon	7.94(2.86,13.49)	1.36(0.49,2.34)	10.15(3.62,22.22)	1.15(0.42,2.53)	-0.79(-0.92,-0.65)
Burundi	26.21(8.14,46.94)	1.14(0.38,2.11)	44.15(14.79,94.28)	1.03(0.34,2.26)	-0.34(-0.54,-0.13)
Comoros	2.29(0.82,4.50)	0.98(0.35,1.95)	3.99(1.45,8.62)	0.90(0.32,1.97)	-0.18(-0.39,0.03)
Djibouti	1.62(0.49,3.02)	0.85(0.29,1.61)	3.99(1.35,8.50)	0.75(0.26,1.55)	-0.43(-0.59,-0.28)
Eritrea	13.13(3.92,23.03)	1.07(0.36,1.79)	24.96(9.33,42.61)	1.02(0.40,1.79)	-0.10(-0.19,-0.00)
Ethiopia	196.01(58.96,354.02)	0.87(0.27,1.67)	306.98(96.33,653.59)	0.76(0.23,1.65)	-0.76(-0.93,-0.58)
Kenya	104.74(27.16,308.23)	1.04(0.26,3.24)	240.28(62.44,758.15)	1.22(0.31,4.13)	0.75(0.63,0.86)
Madagascar	89.58(32.48,163.78)	1.68(0.61,3.24)	164.86(62.01,330.78)	1.71(0.63,3.54)	0.06(-0.03,0.15)
Malawi	38.88(12.51,69.76)	0.96(0.33,1.78)	66.93(24.74,134.29)	0.99(0.36,2.03)	0.14(0.03,0.24)
Mauritius	37.45(34.63,40.03)	4.23(3.90,4.53)	162.06(146.97,173.31)	9.57(8.60,10.25)	3.41(2.69,4.14)
Mozambique	51.27(16.52,98.86)	0.80(0.28,1.60)	80.87(29.45,158.75)	0.79(0.31,1.63)	0.15(0.01,0.29)
Rwanda	32.03(9.56,55.48)	1.22(0.41,2.13)	55.82(18.89,128.14)	0.99(0.33,2.33)	-0.79(-1.10,-0.48)
Seychelles	0.13(0.03,0.40)	0.20(0.04,0.61)	0.18(0.03,0.51)	0.17(0.03,0.51)	-0.60(-0.80,-0.40)
Somalia	30.77(8.42,62.65)	1.14(0.37,2.14)	55.11(19.26,102.36)	0.98(0.37,1.85)	-0.49(-0.58,-0.39)
United Republic of Tanzania	105.69(37.44,206.01)	0.81(0.28,1.62)	187.08(62.58,419.60)	0.78(0.26,1.75)	-0.19(-0.30,-0.09)
Uganda	84.28(30.00,160.79)	1.17(0.42,2.27)	142.99(46.99,341.32)	1.05(0.34,2.60)	-0.45(-0.62,-0.28)
Zambia	31.62(10.24,54.10)	1.00(0.35,1.72)	67.75(25.39,136.19)	1.05(0.38,2.13)	0.55(0.42,0.68)
Botswana	11.78(2.71,24.43)	1.90(0.44,3.99)	16.79(4.15,36.13)	1.44(0.36,3.08)	-1.16(-1.46,-0.85)
Lesotho	15.35(3.46,30.67)	1.73(0.38,3.43)	14.69(3.52,30.83)	1.55(0.38,3.13)	-0.36(-0.48,-0.24)
Namibia	15.21(3.71,29.57)	2.16(0.53,4.31)	21.49(5.32,44.97)	1.86(0.47,3.84)	-0.68(-0.81,-0.55)
South Africa	654.83(431.57,776.38)	2.70(1.75,3.23)	893.51(649.08,1265.79)	2.19(1.61,3.10)	-1.37(-1.58,-1.16)
Eswatini	6.80(1.67,13.21)	2.19(0.56,4.21)	8.40(2.39,16.61)	1.74(0.50,3.36)	-1.01(-1.15,-0.87)
Zimbabwe	24.43(4.98,47.99)	0.58(0.12,1.14)	31.18(6.30,63.41)	0.56(0.11,1.14)	-0.02(-0.25,0.21)
Benin	36.19(13.60,65.18)	1.52(0.56,2.89)	63.93(23.39,137.91)	1.37(0.49,3.03)	-0.27(-0.43,-0.11)
Burkina Faso	55.65(18.95,95.84)	1.18(0.42,2.09)	79.56(30.28,150.07)	0.95(0.36,1.85)	-0.63(-0.84,-0.41)
Cameroon	96.50(35.53,160.30)	1.81(0.70,3.04)	177.69(66.12,331.64)	1.57(0.59,2.97)	-0.43(-0.56,-0.30)
Cabo Verde	3.38(1.09,7.04)	1.15(0.37,2.39)	4.70(1.78,8.82)	1.11(0.42,2.06)	-0.12(-0.56,0.32)
Chad	46.47(16.90,81.47)	1.51(0.57,2.65)	79.99(31.52,149.97)	1.54(0.61,3.01)	0.21(0.14,0.29)
C么te d'Ivoire	80.53(27.75,138.51)	1.63(0.59,2.91)	141.63(49.26,276.76)	1.45(0.52,2.94)	-0.38(-0.51,-0.26)
Gambia	7.69(2.67,14.23)	1.62(0.57,3.10)	15.10(5.82,31.00)	1.67(0.65,3.50)	0.31(0.08,0.54)
Ghana	107.45(40.36,171.95)	1.43(0.55,2.32)	213.22(87.48,357.50)	1.47(0.60,2.42)	0.01(-0.14,0.15)
Guinea	61.34(23.18,107.00)	1.52(0.58,2.70)	78.83(30.52,162.52)	1.53(0.58,3.29)	0.13(0.08,0.19)
Guinea-Bissau	7.36(2.31,13.15)	1.83(0.63,3.16)	10.98(4.34,19.14)	1.70(0.72,3.03)	-0.16(-0.25,-0.07)
Liberia	18.12(6.14,32.72)	1.55(0.54,2.88)	28.87(9.77,62.38)	1.53(0.51,3.50)	0.18(0.02,0.34)
Mali	104.38(35.23,184.96)	2.55(0.89,4.57)	195.88(67.56,407.61)	2.44(0.83,5.17)	-0.04(-0.14,0.06)
Mauritania	15.64(5.62,25.78)	1.41(0.51,2.40)	25.76(9.89,49.46)	1.33(0.50,2.58)	-0.19(-0.41,0.04)
Niger	48.30(17.32,86.69)	1.51(0.56,2.71)	102.40(38.00,207.37)	1.47(0.53,3.10)	-0.00(-0.12,0.11)
Nigeria	655.68(237.45,1072.14)	1.41(0.52,2.33)	960.15(350.11,1807.06)	1.24(0.45,2.31)	-0.50(-0.60,-0.41)
Sao Tome and Principe	2.90(1.07,5.03)	4.31(1.60,7.51)	3.83(1.41,8.35)	3.83(1.44,8.03)	-0.45(-0.55,-0.35)
Senegal	53.54(18.20,91.99)	1.40(0.50,2.42)	105.33(40.21,210.16)	1.51(0.56,3.04)	0.52(0.33,0.71)
Sierra Leone	28.45(9.94,49.15)	1.38(0.50,2.45)	47.19(16.79,98.74)	1.38(0.49,2.96)	0.03(-0.04,0.10)
Togo	23.63(8.51,41.50)	1.58(0.58,2.91)	51.42(18.59,106.97)	1.56(0.57,3.38)	0.09(-0.02,0.20)
American Samoa	0.41(0.26,0.52)	1.13(0.70,1.42)	0.38(0.26,0.64)	0.86(0.60,1.44)	-1.58(-2.04,-1.13)
Bermuda	2.02(1.85,2.20)	2.74(2.50,2.99)	5.38(4.52,6.44)	3.69(3.10,4.43)	1.43(0.97,1.89)
Cook Islands	0.17(0.11,0.31)	1.10(0.70,2.03)	0.21(0.10,0.41)	0.91(0.45,1.78)	-1.22(-1.47,-0.98)
Greenland	1.22(0.69,1.63)	3.78(1.98,5.16)	2.06(0.88,3.10)	3.57(1.46,5.39)	-0.31(-0.59,-0.04)
Guam	3.85(2.91,4.75)	3.19(2.41,4.01)	4.09(3.12,6.09)	2.09(1.61,3.06)	-1.47(-1.82,-1.12)
Monaco	2.33(1.61,3.22)	2.61(1.82,3.60)	2.91(1.98,4.18)	2.64(1.83,3.81)	0.01(-0.07,0.10)
Nauru	0.13(0.06,0.26)	2.02(0.95,3.94)	0.13(0.06,0.25)	1.91(0.96,3.77)	-0.29(-0.33,-0.24)
Niue	0.03(0.02,0.06)	1.67(1.08,2.71)	0.03(0.02,0.06)	1.87(1.17,3.06)	-0.08(-0.57,0.42)
Northern Mariana Islands	1.03(0.69,1.45)	2.77(1.86,3.77)	0.83(0.49,1.47)	1.89(1.16,3.37)	-2.75(-3.32,-2.17)
Palau	0.25(0.17,0.40)	1.59(1.07,2.59)	0.29(0.18,0.50)	1.60(1.03,2.73)	0.16(0.08,0.23)
Puerto Rico	96.12(87.93,103.79)	2.03(1.87,2.19)	226.68(188.21,266.80)	2.86(2.35,3.35)	1.54(0.89,2.20)
Saint Kitts and Nevis	0.37(0.33,0.40)	0.94(0.86,1.03)	0.96(0.80,1.12)	1.72(1.45,1.98)	3.29(2.66,3.93)
San Marino	0.32(0.19,0.45)	0.57(0.35,0.80)	0.34(0.18,0.59)	0.38(0.21,0.67)	-0.42(-1.24,0.42)
Tokelau	0.02(0.01,0.04)	1.56(0.85,2.68)	0.03(0.02,0.04)	1.87(1.13,3.09)	0.14(-0.37,0.65)
Tuvalu	0.14(0.08,0.24)	1.78(1.02,3.18)	0.16(0.09,0.29)	1.57(0.86,2.80)	-0.45(-0.52,-0.38)
United States Virgin Islands	1.94(1.46,2.80)	1.92(1.45,2.75)	2.28(1.50,3.44)	1.35(0.88,2.05)	-1.51(-1.83,-1.19)
South Sudan	28.29(9.38,57.47)	1.11(0.37,2.32)	36.83(13.59,77.91)	1.08(0.41,2.38)	0.10(-0.12,0.33)
