# Supplementary material for: Global, regional, and national burden of interstitial lung diseases and pulmonary sarcoidosis from 2000 to 2021: a systematic analysis of incidence, mortality, and disability-adjusted life years
Source: Front Public Health. 2025 Jun 16;13:1578480. doi: 10.3389/fpubh.2025.1578480 (PMC12206815; doi:10.3389/fpubh.2025.1578480)
Supplement: Supplementary Table 5 — DALYs of interstitial lung diseases and pulmonary sarcoidosis between 2000 and 2021 at national levels. [file Supplementary_file_5.xlsx]

## Sheet: Sheet1
Supplementary Table 5. DALYs of interstitial lung diseases and pulmonary sarcoidosis between 2000 and 2021 at national levels.
Location	2000		2021		2000-2021
	DALYs cases	DALYs rate	DALYs cases	DALYs rate	EAPC
China	125798.41(100769.11,178907.38)	11.44(9.21,16.42)	222288.42(158550.51,288300.69)	10.81(7.70,13.97)	-0.09(-0.41,0.22)
Democratic People's Republic of Korea	2181.51(1120.67,4138.82)	10.23(5.44,19.27)	3649.90(2076.00,6683.08)	11.26(6.51,20.35)	0.52(0.33,0.70)
Taiwan (Province of China)	3058.58(2813.51,3340.05)	14.07(12.89,15.37)	8327.48(7462.02,9247.94)	19.83(17.86,21.99)	1.74(1.01,2.48)
Cambodia	298.32(94.39,819.35)	4.55(1.43,12.31)	674.21(248.77,1643.78)	5.27(1.90,13.20)	0.76(0.67,0.86)
Indonesia	10435.86(3517.73,26875.17)	7.17(2.36,18.21)	20228.64(7241.74,47750.40)	7.94(2.79,19.06)	0.55(0.43,0.67)
Lao People's Democratic Republic	207.80(53.64,621.49)	7.00(1.85,19.93)	368.35(124.34,942.44)	7.10(2.33,18.17)	0.09(0.06,0.11)
Malaysia	3080.95(2440.24,4265.05)	21.36(16.85,29.46)	6816.17(5105.03,8876.05)	23.33(17.30,30.58)	0.31(0.08,0.54)
Maldives	192.24(121.52,289.42)	126.08(82.43,189.51)	329.16(232.18,457.82)	85.52(62.56,112.50)	-1.75(-1.84,-1.66)
Myanmar	3281.34(823.30,10468.94)	10.76(2.67,34.43)	6074.24(2005.00,15214.07)	12.50(4.01,31.63)	0.73(0.67,0.80)
Philippines	974.22(740.83,1280.38)	2.10(1.60,2.80)	1883.68(1392.74,2382.35)	2.08(1.54,2.61)	-0.03(-0.16,0.11)
Sri Lanka	4514.37(3536.09,6229.70)	30.13(23.51,41.27)	6422.40(3840.03,10480.20)	24.41(14.57,39.23)	-1.11(-1.32,-0.89)
Thailand	3695.75(2789.81,4815.00)	6.69(5.16,8.71)	5828.62(4146.36,8847.49)	5.79(4.12,8.71)	-1.03(-1.21,-0.84)
Timor-Leste	27.72(8.97,69.40)	5.65(1.86,13.73)	60.12(20.25,141.13)	6.43(2.16,15.01)	1.01(0.77,1.25)
Viet Nam	3067.69(1071.09,7286.46)	5.70(1.96,13.54)	6768.48(2510.82,15187.36)	6.89(2.50,15.68)	0.87(0.77,0.96)
Fiji	157.95(121.85,210.72)	23.43(18.11,31.15)	208.47(130.81,288.25)	24.13(15.12,33.14)	0.50(0.33,0.68)
Kiribati	49.53(22.56,83.57)	66.40(32.21,113.54)	66.99(35.80,112.52)	63.30(34.59,106.98)	-0.21(-0.27,-0.14)
Marshall Islands	25.63(13.07,44.76)	65.16(34.63,117.45)	30.93(17.05,55.89)	61.64(33.85,112.18)	-0.25(-0.33,-0.17)
Micronesia (Federated States of)	58.30(33.58,95.16)	66.36(39.14,108.66)	53.94(32.84,93.29)	58.78(35.48,101.82)	-0.44(-0.50,-0.37)
Papua New Guinea	3116.90(1929.50,5115.77)	80.46(52.26,129.10)	6598.42(4437.77,10357.44)	86.94(55.92,141.03)	0.50(0.39,0.61)
Samoa	89.90(53.85,147.94)	62.03(37.44,104.73)	103.89(64.22,177.24)	58.85(36.49,100.23)	-0.03(-0.14,0.08)
Solomon Islands	101.47(65.73,157.40)	34.21(22.56,54.43)	173.17(113.59,295.77)	34.82(22.94,59.08)	0.43(0.23,0.64)
Tonga	35.95(25.71,56.25)	43.03(30.54,66.51)	39.04(23.74,66.67)	42.59(25.75,73.56)	0.05(-0.06,0.16)
Vanuatu	104.22(50.26,172.20)	68.51(34.74,114.82)	165.03(88.15,282.72)	64.07(34.78,111.26)	-0.08(-0.23,0.07)
Armenia	1469.34(1383.50,1558.24)	44.72(42.08,47.41)	1269.90(1124.06,1441.76)	31.00(27.47,35.14)	-0.25(-2.32,1.87)
Azerbaijan	1834.98(1213.30,2824.63)	27.74(17.31,43.90)	2359.99(1268.58,4097.31)	22.43(12.21,37.20)	-0.53(-0.75,-0.31)
Georgia	1478.43(1265.82,1688.40)	25.19(21.55,28.63)	850.18(724.31,984.85)	15.21(12.98,17.64)	-1.19(-2.49,0.13)
Kazakhstan	3271.06(2462.58,4293.80)	23.95(18.10,31.29)	4398.35(3454.06,5532.22)	23.60(18.54,29.66)	0.92(-0.06,1.92)
Kyrgyzstan	950.88(865.90,1041.54)	25.81(23.52,28.30)	402.59(335.34,471.79)	7.35(6.11,8.59)	-3.28(-5.05,-1.47)
Mongolia	890.56(540.72,1433.38)	60.37(36.22,93.88)	946.02(608.39,1368.04)	37.34(24.02,54.79)	-1.90(-2.18,-1.62)
Tajikistan	2664.73(1586.13,4199.48)	82.59(49.26,131.88)	3854.49(2212.90,6769.55)	65.05(37.99,114.85)	-1.40(-1.63,-1.17)
Turkmenistan	670.07(572.18,766.14)	22.23(19.32,24.93)	870.11(696.17,1118.33)	18.20(14.72,23.09)	-0.72(-1.60,0.16)
Uzbekistan	7631.32(6698.80,8471.67)	48.50(42.35,53.44)	4838.57(4017.49,5886.21)	17.22(14.59,20.74)	-4.73(-6.20,-3.24)
Albania	761.00(506.38,1111.77)	27.14(17.89,39.84)	881.93(503.93,1438.15)	21.67(12.41,35.79)	-1.16(-1.44,-0.87)
Bosnia and Herzegovina	1046.98(687.93,1553.31)	21.23(14.23,32.16)	883.64(568.65,1362.58)	15.78(10.36,24.03)	-1.14(-1.26,-1.02)
Bulgaria	1853.58(1655.76,2054.87)	15.52(13.92,17.26)	1713.27(1450.08,2013.19)	14.39(12.18,16.94)	0.16(-0.23,0.56)
Croatia	695.83(596.34,815.84)	10.82(9.22,12.79)	793.12(680.07,903.35)	10.45(8.98,12.00)	-0.08(-0.34,0.18)
Czechia	3724.74(3371.45,4089.28)	26.31(23.76,28.83)	7627.85(6618.09,8640.07)	37.61(32.57,42.63)	2.13(1.83,2.42)
Hungary	3652.45(3345.19,3968.49)	25.57(23.42,27.82)	5916.98(5194.60,6670.17)	34.33(30.03,38.71)	1.08(0.85,1.31)
North Macedonia	179.48(138.32,223.77)	8.03(6.16,10.09)	236.42(140.91,387.37)	7.58(4.51,12.24)	-0.42(-0.59,-0.25)
Montenegro	37.67(28.19,48.42)	5.08(3.81,6.54)	41.68(29.34,58.18)	4.71(3.35,6.46)	-0.18(-0.27,-0.10)
Poland	10144.78(9366.18,11009.40)	21.15(19.47,23.04)	18701.56(17067.45,20554.04)	28.95(26.45,31.86)	1.94(1.65,2.24)
Romania	14198.87(12868.96,15580.08)	49.54(45.27,53.84)	10894.25(9533.94,12331.40)	34.87(30.69,39.52)	-1.47(-1.92,-1.01)
Serbia	1758.16(1351.01,2234.55)	13.94(10.68,17.77)	1929.75(1238.41,2673.18)	12.93(8.36,17.78)	-0.31(-0.48,-0.14)
Slovakia	1101.37(867.50,1390.11)	16.86(13.29,21.29)	1524.15(949.98,2233.29)	17.35(10.89,25.46)	0.09(-0.09,0.27)
Slovenia	813.83(736.20,904.27)	29.39(26.80,32.46)	1355.20(1153.76,1559.28)	32.51(27.86,37.51)	0.51(0.20,0.81)
Belarus	4027.49(3256.95,4785.53)	30.30(24.63,35.99)	1286.53(1061.68,1526.65)	9.01(7.42,10.69)	-6.38(-7.12,-5.64)
Estonia	238.15(209.59,270.81)	11.77(10.27,13.54)	222.18(188.69,263.94)	9.09(7.52,10.94)	-0.55(-1.55,0.45)
Latvia	534.87(467.71,605.72)	15.50(13.54,17.69)	329.09(279.60,383.97)	9.37(7.86,11.12)	-1.74(-2.40,-1.07)
Lithuania	298.69(246.95,360.01)	6.54(5.37,7.94)	279.78(235.26,328.95)	5.63(4.66,6.78)	-0.28(-0.93,0.36)
Republic of Moldova	203.25(158.95,251.32)	4.31(3.39,5.31)	162.47(119.20,212.32)	3.06(2.22,4.05)	-0.88(-1.26,-0.49)
Russian Federation	35664.09(33744.31,37827.89)	18.94(17.90,20.06)	25017.86(22852.70,27525.43)	11.33(10.34,12.50)	-1.18(-2.54,0.20)
Ukraine	20922.45(17694.87,24618.73)	31.55(26.51,37.36)	6953.67(5328.52,8778.20)	10.47(8.07,13.20)	-5.61(-6.39,-4.83)
Brunei Darussalam	109.96(82.90,140.62)	75.41(55.95,95.29)	206.76(152.14,268.25)	60.90(43.88,79.94)	-0.68(-0.89,-0.48)
Japan	212626.62(194392.64,230044.38)	93.05(85.49,100.76)	383903.14(335660.18,419247.70)	97.21(87.13,105.88)	0.35(0.25,0.44)
Republic of Korea	18155.99(14201.24,24826.90)	43.98(34.24,61.87)	46534.38(30378.30,59899.36)	50.40(33.11,64.87)	0.66(0.31,1.00)
Singapore	857.15(773.79,953.14)	26.20(23.91,28.69)	2058.23(1824.51,2325.52)	24.67(21.84,27.75)	0.02(-0.21,0.26)
Australia	13096.00(12077.54,14029.15)	51.56(47.69,55.29)	28209.26(24680.04,30789.53)	60.65(53.78,65.68)	1.20(0.77,1.62)
New Zealand	2073.53(1896.69,2232.73)	41.60(38.21,44.85)	4826.74(4348.72,5265.77)	56.32(51.15,60.99)	1.97(1.65,2.29)
Andorra	46.52(24.59,72.97)	53.30(28.42,84.05)	65.32(27.62,115.22)	43.43(18.51,75.96)	-0.25(-0.62,0.12)
Austria	2293.52(2055.60,2582.60)	18.53(16.46,21.03)	4781.06(4287.92,5266.64)	27.32(24.71,30.17)	1.98(1.58,2.39)
Belgium	5004.24(4626.94,5398.37)	29.51(27.46,31.86)	10294.98(9351.66,11176.49)	45.77(42.03,49.52)	1.86(1.40,2.33)
Cyprus	1042.36(727.25,1519.98)	106.92(76.88,157.61)	1666.46(1199.09,2195.78)	81.34(59.68,106.60)	-0.86(-1.12,-0.61)
Denmark	2910.74(2663.64,3186.99)	35.57(32.65,38.98)	5891.30(5287.17,6537.58)	50.09(45.44,55.08)	1.52(1.32,1.72)
Finland	3317.56(3042.71,3569.07)	40.38(37.06,43.37)	7656.96(6780.97,8399.03)	59.88(54.11,65.52)	1.81(1.34,2.29)
France	30959.87(28466.44,33903.60)	32.54(30.07,35.52)	54167.11(47666.66,60294.71)	39.23(35.16,43.40)	1.07(0.86,1.28)
Germany	42961.70(39885.20,45988.45)	30.79(28.67,33.04)	79027.35(71415.10,85689.30)	41.50(38.20,44.56)	1.74(1.49,2.00)
Greece	3594.67(3322.71,3857.42)	20.89(19.38,22.34)	9475.43(8534.98,10294.73)	41.76(38.48,44.91)	3.99(2.79,5.20)
Iceland	83.54(75.76,91.54)	24.38(22.12,26.73)	233.95(208.21,258.44)	41.27(36.96,45.40)	2.53(2.03,3.04)
Ireland	3101.66(2884.23,3316.85)	67.49(62.91,71.97)	7434.98(6599.22,8251.17)	93.78(83.81,103.76)	1.89(1.25,2.54)
Israel	1434.08(1309.12,1551.29)	21.81(19.95,23.60)	3728.73(3342.82,4074.89)	30.30(27.45,33.10)	1.58(1.13,2.04)
Italy	17556.44(15325.16,19915.22)	18.51(16.16,21.10)	59745.48(53515.20,64591.29)	43.50(39.95,46.84)	2.66(1.11,4.22)
Luxembourg	160.21(145.71,176.09)	25.80(23.43,28.30)	392.17(345.88,437.59)	37.43(33.20,41.86)	1.67(1.12,2.23)
Malta	337.98(310.24,366.66)	62.10(57.09,67.45)	860.80(758.80,963.36)	88.88(79.16,99.48)	1.35(0.89,1.81)
Netherlands	7696.42(7120.90,8343.10)	34.27(31.66,37.11)	17595.16(15605.78,19384.56)	50.88(45.67,55.63)	2.06(1.77,2.35)
Norway	2639.74(2437.12,2841.21)	38.04(35.19,41.05)	4672.41(4295.22,5012.23)	47.57(44.10,51.06)	1.31(0.85,1.76)
Portugal	5589.56(5152.28,6050.08)	34.64(32.07,37.23)	12587.81(11192.88,13718.99)	52.28(47.33,56.63)	1.84(1.20,2.49)
Spain	39966.92(36776.11,42734.45)	58.44(54.00,62.40)	83333.79(71906.03,91469.16)	80.43(71.28,87.44)	1.48(1.17,1.79)
Sweden	5761.40(5289.42,6254.27)	36.55(33.68,39.74)	12085.73(10697.24,13557.42)	54.67(48.53,60.89)	2.13(1.84,2.43)
Switzerland	3553.62(3230.49,3874.38)	30.02(27.52,32.84)	6633.24(5821.97,7304.68)	36.92(32.88,40.46)	0.97(0.52,1.42)
United Kingdom	56348.45(53021.70,59343.29)	58.98(55.76,62.24)	143237.88(132272.94,150345.13)	108.25(101.07,113.45)	2.77(2.26,3.29)
Argentina	29444.67(27598.38,31395.79)	76.48(71.74,81.49)	41401.62(38080.12,45001.05)	73.84(67.96,80.08)	0.00(-0.38,0.39)
Chile	17035.78(16044.18,17994.55)	128.15(120.28,135.39)	41509.14(38123.62,44276.21)	161.71(148.71,172.35)	1.21(0.95,1.48)
Uruguay	1790.98(1670.15,1929.66)	41.53(38.71,44.77)	3323.03(3051.60,3575.17)	59.55(55.20,63.82)	1.51(1.28,1.73)
Canada	27621.41(25325.06,29969.92)	67.35(61.66,72.99)	57701.30(52031.99,62693.14)	80.23(73.05,86.95)	1.04(0.80,1.28)
United States of America	319755.36(299249.33,340728.47)	87.43(82.04,93.14)	524808.48(478755.29,560666.59)	91.67(84.23,97.91)	0.12(0.04,0.21)
Antigua and Barbuda	8.10(7.36,8.94)	12.92(11.75,14.25)	23.50(21.90,25.41)	23.04(21.53,24.89)	3.55(2.87,4.23)
Bahamas	85.50(77.96,93.23)	36.41(33.22,39.59)	274.54(220.63,341.18)	67.21(54.40,82.97)	3.25(2.73,3.78)
Barbados	74.49(69.03,80.70)	23.34(21.67,25.24)	195.60(159.04,234.74)	40.22(32.68,48.47)	2.84(2.16,3.53)
Belize	124.20(114.50,132.86)	84.33(77.53,91.35)	404.36(354.20,463.64)	119.55(104.47,136.90)	2.07(1.42,2.72)
Cuba	747.63(668.34,832.71)	5.92(5.29,6.60)	1607.91(1386.48,1820.75)	9.05(7.82,10.28)	2.49(2.02,2.95)
Dominica	13.32(9.91,19.80)	21.21(15.75,31.71)	21.85(14.39,29.93)	27.23(18.04,37.72)	1.40(1.13,1.67)
Dominican Republic	618.50(459.16,869.60)	9.83(7.21,14.49)	1371.04(813.11,2304.83)	13.22(7.81,22.07)	1.57(1.21,1.93)
Grenada	17.78(16.38,19.38)	22.04(20.23,24.16)	43.00(37.00,49.03)	38.81(33.46,44.03)	2.86(2.22,3.51)
Guyana	112.43(99.44,125.20)	22.38(19.91,24.77)	320.64(241.29,413.35)	47.16(35.88,60.39)	3.98(3.41,4.55)
Haiti	2031.31(727.98,3756.48)	42.03(17.04,73.24)	4163.75(1715.27,8003.72)	49.35(22.24,90.36)	0.70(0.58,0.83)
Jamaica	330.92(306.07,354.21)	14.84(13.70,15.95)	778.80(602.02,980.75)	25.29(19.47,31.85)	3.11(2.43,3.78)
Saint Lucia	41.34(38.25,44.86)	34.30(31.84,37.10)	127.90(105.11,152.88)	56.17(46.54,67.01)	2.59(2.20,2.99)
Saint Vincent and the Grenadines	13.73(12.62,14.92)	15.74(14.49,17.10)	37.84(32.96,42.93)	27.81(24.30,31.52)	3.26(2.61,3.91)
Suriname	100.74(81.83,140.13)	28.45(23.18,40.56)	216.38(133.54,298.82)	34.68(21.39,47.92)	1.12(0.80,1.45)
Trinidad and Tobago	435.17(407.08,463.37)	38.56(36.11,41.02)	1118.17(884.21,1411.65)	61.05(48.38,76.79)	2.32(1.76,2.88)
Bolivia (Plurinational State of)	7807.59(4578.98,13048.59)	169.91(101.13,282.80)	15874.02(10498.49,22568.23)	184.19(121.94,261.47)	0.39(0.25,0.52)
Ecuador	6546.66(5922.89,7165.04)	85.70(77.51,93.63)	23486.70(19334.40,28546.61)	147.19(121.71,177.96)	2.72(2.25,3.20)
Peru	30704.94(24559.92,40782.88)	183.44(146.08,243.36)	82312.40(59628.99,106112.62)	246.21(178.27,317.79)	1.73(1.40,2.05)
Colombia	6660.72(6178.03,7132.86)	23.08(21.43,24.75)	19221.14(16296.32,22708.96)	35.07(29.71,41.44)	1.57(1.28,1.86)
Costa Rica	1761.33(1649.22,1872.26)	64.89(60.65,69.10)	4207.88(3768.41,4663.18)	77.17(69.18,85.37)	0.92(0.71,1.14)
El Salvador	1498.66(1236.40,2068.41)	36.58(30.02,50.86)	2828.87(1890.44,3717.82)	45.22(30.25,59.36)	1.26(0.97,1.56)
Guatemala	2699.32(2551.16,2867.86)	48.14(45.35,51.35)	8716.41(7465.27,10003.52)	75.00(64.14,86.27)	2.30(1.93,2.67)
Honduras	2482.51(1488.62,3555.39)	70.68(43.72,101.20)	5757.87(3205.61,8487.86)	83.78(45.77,121.53)	0.80(0.62,0.97)
Mexico	38396.27(37021.74,39955.27)	60.32(57.92,62.87)	102647.74(91207.78,115067.50)	80.89(72.04,90.38)	1.27(0.87,1.67)
Nicaragua	561.86(454.19,794.02)	20.67(16.73,29.46)	1320.13(875.42,1709.26)	25.54(16.81,33.28)	1.15(0.67,1.62)
Panama	797.39(738.67,855.79)	35.71(32.96,38.44)	2797.52(2218.73,3318.81)	63.22(50.11,75.04)	3.04(2.69,3.38)
Venezuela (Bolivarian Republic of)	4277.54(4012.36,4575.81)	27.62(25.77,29.63)	10579.64(8171.66,13348.33)	36.21(28.12,45.32)	1.18(0.95,1.41)
Brazil	46900.75(44950.51,48896.76)	34.75(33.04,36.36)	100994.13(93922.12,106357.07)	40.84(37.92,43.04)	0.58(0.38,0.78)
Paraguay	793.15(620.73,1121.44)	23.85(18.46,33.76)	1790.11(1147.54,2496.06)	30.08(19.38,42.23)	1.29(1.07,1.51)
Algeria	745.17(369.74,1316.37)	3.80(1.85,6.80)	2775.79(1103.45,6567.92)	7.42(2.82,18.15)	3.21(2.75,3.68)
Bahrain	151.82(116.78,239.70)	57.37(43.91,92.02)	537.23(331.49,740.96)	62.07(38.72,86.10)	-0.01(-0.41,0.40)
Egypt	6036.07(4751.60,7878.08)	16.08(12.41,21.52)	8173.55(6084.27,10662.44)	12.42(9.39,16.42)	-0.83(-1.29,-0.36)
Iran (Islamic Republic of)	1061.42(674.97,1455.60)	2.48(1.57,3.38)	2571.14(1498.31,3631.14)	3.00(1.74,4.26)	1.29(1.01,1.57)
Iraq	2150.50(1583.50,2901.80)	16.88(12.42,24.02)	5105.83(3393.72,7065.11)	19.64(13.05,26.71)	0.77(0.70,0.84)
Jordan	1370.56(949.77,2139.30)	60.15(41.75,93.44)	4098.65(2971.74,5478.70)	52.06(37.66,70.17)	-0.74(-1.01,-0.47)
Kuwait	299.61(276.25,324.91)	30.35(27.76,33.01)	1380.53(1161.50,1620.79)	45.69(38.06,53.15)	2.29(1.51,3.08)
Lebanon	1186.00(758.36,1824.29)	38.82(24.86,60.40)	2414.93(1824.32,3439.66)	39.31(29.86,55.34)	-0.00(-0.29,0.28)
Libya	122.78(58.75,210.13)	4.15(1.99,7.24)	576.29(173.88,1653.80)	9.74(2.78,28.88)	4.47(4.11,4.84)
Morocco	760.09(360.41,1314.37)	3.65(1.72,6.47)	2705.10(1007.17,5894.75)	7.65(2.76,17.01)	3.60(3.11,4.10)
Palestine	1112.81(884.13,1444.72)	88.57(70.29,116.16)	2239.09(1579.75,2892.14)	87.14(60.49,113.03)	-0.05(-0.26,0.16)
Oman	153.50(110.06,229.59)	14.77(10.30,22.67)	474.81(290.54,718.31)	20.14(11.97,30.90)	2.49(1.93,3.05)
Qatar	51.45(36.56,78.74)	23.93(17.15,39.20)	258.95(162.18,378.47)	21.84(13.48,32.24)	-0.72(-0.97,-0.46)
Saudi Arabia	9197.77(6891.90,13800.48)	100.20(76.10,152.14)	26637.55(18326.01,36864.35)	117.12(78.33,162.70)	0.85(0.43,1.26)
Syrian Arab Republic	1395.50(1052.50,2043.08)	18.69(13.86,27.42)	3023.42(2019.50,4612.53)	23.47(15.83,35.97)	1.30(1.06,1.54)
Tunisia	295.22(146.33,508.95)	3.88(1.89,6.78)	962.59(384.19,2475.82)	7.21(2.83,18.62)	2.95(2.55,3.35)
Turkey	11467.82(8553.92,17002.55)	22.71(16.80,33.20)	25362.78(17689.02,34576.41)	27.31(19.22,37.30)	1.34(1.00,1.68)
United Arab Emirates	1437.14(1002.82,2131.81)	121.31(79.95,187.56)	4382.44(3079.86,6262.86)	105.79(75.90,151.27)	0.57(-0.44,1.59)
Yemen	303.15(135.06,600.46)	3.58(1.58,6.92)	1177.64(422.66,2763.57)	6.97(2.33,16.87)	3.06(2.44,3.68)
Afghanistan	302.52(110.08,746.84)	3.72(1.36,8.84)	985.16(297.22,2843.89)	7.95(2.17,22.00)	3.60(2.95,4.26)
Bangladesh	45582.02(29529.73,65613.24)	75.12(47.94,109.98)	88724.51(61324.46,129963.51)	63.13(43.44,92.23)	-1.02(-1.15,-0.88)
Bhutan	231.09(159.87,328.48)	68.92(48.32,97.79)	421.26(280.27,638.10)	69.83(46.40,105.74)	0.14(0.03,0.26)
India	527766.36(310444.82,784182.81)	84.14(50.56,125.26)	1124247.84(750835.18,1523498.82)	95.50(63.70,129.59)	0.72(0.59,0.85)
Nepal	12546.05(7770.75,17591.39)	100.83(63.43,141.64)	27663.65(18562.19,38518.63)	119.01(79.90,165.70)	1.09(0.96,1.22)
Pakistan	43689.03(27326.06,61174.42)	64.15(40.78,90.35)	71586.34(48229.68,97471.88)	58.58(39.37,80.83)	-0.51(-0.55,-0.48)
Angola	1716.00(610.59,3035.38)	28.03(10.79,53.14)	3369.45(1415.04,5840.85)	24.94(10.37,45.62)	-0.58(-0.67,-0.50)
Central African Republic	520.98(163.04,1057.86)	34.56(12.13,66.82)	842.12(300.94,1631.48)	33.74(12.83,69.87)	-0.02(-0.12,0.07)
Congo	552.79(190.61,1063.60)	36.97(12.98,71.81)	950.07(397.61,1683.54)	31.68(13.25,58.93)	-0.58(-0.66,-0.49)
Democratic Republic of the Congo	7207.71(2623.55,15408.55)	32.74(11.99,75.60)	14919.72(5881.98,35891.06)	37.12(14.13,97.53)	0.85(0.70,1.00)
Equatorial Guinea	83.72(31.29,159.16)	31.04(12.11,61.59)	168.31(65.28,341.93)	27.55(11.03,56.55)	-0.57(-0.68,-0.45)
Gabon	216.70(82.13,353.46)	31.36(12.18,51.79)	294.87(119.27,607.85)	26.82(10.86,55.94)	-0.76(-0.88,-0.63)
Burundi	829.97(263.03,1531.14)	27.86(9.63,48.85)	1425.81(560.78,2817.25)	24.48(9.20,50.04)	-0.45(-0.62,-0.27)
Comoros	71.29(27.53,131.75)	23.83(9.51,44.94)	116.04(48.74,236.14)	22.00(9.15,45.41)	-0.16(-0.42,0.10)
Djibouti	57.33(19.73,105.90)	20.79(7.54,37.45)	133.10(53.81,271.92)	18.40(7.42,36.50)	-0.44(-0.57,-0.30)
Eritrea	481.41(147.11,886.62)	27.12(9.59,45.83)	863.22(343.13,1448.27)	25.35(10.48,42.28)	-0.23(-0.33,-0.14)
Ethiopia	6393.85(2030.49,11033.53)	21.62(7.41,38.90)	9411.71(3682.94,18421.03)	18.25(6.71,37.18)	-0.87(-1.06,-0.68)
Kenya	3167.07(1077.44,8155.92)	24.56(8.00,66.95)	7129.93(2396.91,20416.51)	28.11(8.93,84.46)	0.58(0.44,0.73)
Madagascar	3066.39(1076.23,5276.92)	40.06(15.79,72.24)	5845.94(2357.16,11427.64)	40.76(16.49,80.39)	0.06(-0.03,0.15)
Malawi	1247.27(407.47,2113.21)	23.75(8.48,40.88)	2145.45(878.93,4025.46)	24.08(9.77,47.05)	0.08(-0.01,0.17)
Mauritius	994.50(927.12,1059.98)	99.72(92.85,106.08)	3505.12(3245.93,3724.90)	200.52(184.87,212.76)	2.77(2.13,3.41)
Mozambique	1687.96(568.81,2962.32)	19.42(7.27,36.52)	2774.46(1097.87,5300.13)	19.80(8.24,37.67)	0.25(0.12,0.37)
Rwanda	1097.01(324.91,1975.30)	30.12(10.30,50.51)	1794.40(724.47,3868.88)	24.34(9.47,53.63)	-0.81(-1.11,-0.51)
Seychelles	4.25(1.54,10.37)	6.09(2.22,14.97)	6.36(2.41,14.60)	5.45(2.06,12.71)	-0.33(-0.45,-0.20)
Somalia	1119.56(315.03,2234.58)	27.85(9.28,53.43)	1963.01(702.76,3663.29)	24.73(9.89,44.63)	-0.41(-0.50,-0.31)
United Republic of Tanzania	3373.08(1284.73,6011.67)	19.99(7.86,37.37)	6019.49(2395.91,12684.70)	19.59(7.76,41.93)	-0.14(-0.21,-0.07)
Uganda	2681.04(998.30,4754.80)	28.28(10.85,52.32)	4673.97(1796.53,10621.25)	25.52(9.76,58.17)	-0.44(-0.60,-0.28)
Zambia	1035.87(347.05,1849.36)	24.69(9.15,40.85)	2286.98(942.87,4400.03)	26.19(10.88,50.65)	0.56(0.45,0.67)
Botswana	329.43(100.25,656.39)	42.09(12.51,82.74)	489.41(168.71,954.93)	32.77(11.23,64.80)	-1.09(-1.37,-0.80)
Lesotho	393.85(112.96,753.76)	38.32(10.74,73.86)	418.36(128.97,829.35)	37.04(11.27,73.77)	-0.20(-0.33,-0.06)
Namibia	416.75(124.83,781.78)	47.93(14.32,91.10)	599.10(188.55,1214.89)	42.24(13.16,85.49)	-0.61(-0.75,-0.47)
South Africa	17029.01(11848.50,19966.87)	59.99(41.57,70.66)	23448.43(17434.40,32908.18)	50.17(37.17,70.12)	-1.31(-1.56,-1.07)
Eswatini	203.37(59.25,387.31)	49.39(14.39,93.06)	254.79(84.21,494.99)	41.75(13.90,79.39)	-0.93(-1.07,-0.79)
Zimbabwe	713.08(251.56,1245.12)	13.73(4.56,24.74)	1018.17(343.66,1864.28)	13.76(4.36,25.67)	-0.09(-0.26,0.09)
Benin	1023.59(385.41,1745.83)	34.33(13.68,61.06)	1888.20(742.61,3703.88)	31.16(12.10,65.22)	-0.20(-0.38,-0.03)
Burkina Faso	1627.08(530.79,2805.80)	26.57(9.75,44.88)	2430.07(945.17,4139.96)	21.84(8.89,40.01)	-0.51(-0.73,-0.29)
Cameroon	2858.96(1044.59,4677.61)	41.39(16.10,67.44)	5502.12(2217.29,9768.31)	36.77(14.63,67.23)	-0.30(-0.43,-0.17)
Cabo Verde	77.29(29.20,152.92)	26.45(9.83,52.96)	115.97(48.31,221.61)	25.03(10.34,47.29)	-0.23(-0.55,0.10)
Chad	1271.78(456.03,2244.02)	34.12(12.93,58.72)	2410.74(991.76,4285.01)	35.39(14.63,65.23)	0.27(0.20,0.33)
C么te d'Ivoire	2510.12(883.65,4126.92)	36.80(13.60,62.62)	4415.84(1664.38,8190.02)	33.59(12.55,64.16)	-0.25(-0.39,-0.10)
Gambia	223.59(82.79,390.55)	36.75(13.80,67.03)	438.03(185.00,848.44)	38.46(15.79,76.36)	0.33(0.03,0.63)
Ghana	3271.11(1283.36,5086.60)	33.19(13.62,51.83)	6346.31(2800.10,10446.55)	33.89(14.89,55.11)	-0.02(-0.17,0.13)
Guinea	1585.94(606.85,2598.48)	34.13(13.66,57.25)	2208.24(920.17,4240.41)	34.76(14.28,70.17)	0.17(0.12,0.21)
Guinea-Bissau	230.67(70.95,427.69)	43.21(14.64,75.81)	362.30(144.18,612.79)	40.53(16.88,69.97)	-0.16(-0.23,-0.08)
Liberia	481.79(169.55,833.45)	34.42(12.52,61.70)	894.44(338.77,1810.77)	35.06(12.82,73.94)	0.35(0.17,0.53)
Mali	3118.14(1051.45,5340.05)	59.75(20.83,104.16)	5892.09(2196.91,11747.17)	57.33(20.50,118.30)	-0.05(-0.14,0.05)
Mauritania	415.72(154.62,659.44)	31.41(12.04,50.49)	684.97(293.00,1254.91)	29.51(12.32,54.90)	-0.22(-0.44,-0.00)
Niger	1489.75(524.78,2618.32)	33.60(12.85,59.01)	3029.88(1240.50,5699.27)	32.31(12.63,63.88)	-0.05(-0.19,0.08)
Nigeria	17266.34(6672.43,27950.57)	30.93(12.12,50.01)	26938.24(10934.70,48502.28)	27.08(10.92,49.97)	-0.52(-0.63,-0.41)
Sao Tome and Principe	75.17(28.94,127.46)	99.39(38.22,171.47)	107.69(41.19,239.98)	87.61(34.05,190.10)	-0.55(-0.66,-0.44)
Senegal	1485.41(510.27,2444.95)	31.06(11.43,51.94)	2917.09(1232.44,5464.56)	34.25(14.07,65.65)	0.52(0.33,0.71)
Sierra Leone	727.99(250.70,1200.32)	30.37(11.14,50.74)	1378.12(527.57,2660.67)	31.57(12.04,63.86)	0.23(0.16,0.31)
Togo	737.16(271.78,1216.29)	36.13(13.79,62.94)	1585.89(624.24,3082.55)	36.25(13.88,73.85)	0.20(0.09,0.31)
American Samoa	18.87(12.21,24.16)	39.72(26.14,49.60)	14.66(10.45,23.51)	30.06(21.39,48.08)	-1.58(-1.95,-1.21)
Bermuda	46.99(43.22,50.90)	61.56(56.69,66.69)	103.01(87.92,122.32)	81.37(68.97,96.41)	1.35(0.88,1.82)
Cook Islands	6.53(4.37,11.06)	37.58(25.33,63.39)	6.58(3.73,11.99)	31.24(17.27,56.50)	-1.20(-1.47,-0.94)
Greenland	37.25(25.13,46.69)	89.43(56.46,115.17)	55.94(30.69,78.31)	85.04(46.00,118.85)	-0.28(-0.51,-0.05)
Guam	160.67(125.84,190.23)	111.96(87.83,134.75)	145.04(118.88,198.89)	79.60(65.45,108.96)	-1.02(-1.36,-0.68)
Monaco	42.30(30.52,56.49)	58.86(43.13,77.10)	51.80(37.08,70.43)	58.19(42.40,78.91)	-0.13(-0.21,-0.05)
Nauru	6.44(2.91,12.80)	74.03(35.05,144.94)	6.13(3.13,11.50)	67.92(35.28,125.92)	-0.42(-0.45,-0.40)
Niue	1.23(0.83,1.88)	61.54(41.78,93.90)	1.41(0.93,2.16)	85.01(56.19,133.47)	0.28(-0.66,1.23)
Northern Mariana Islands	50.30(34.65,70.19)	87.76(62.40,117.87)	30.80(19.67,49.57)	60.28(39.38,97.64)	-2.56(-3.04,-2.08)
Palau	11.43(8.10,17.22)	60.12(42.72,89.60)	11.92(7.85,18.82)	60.93(40.61,95.31)	0.18(0.12,0.25)
Puerto Rico	2308.90(2155.15,2465.38)	51.23(47.86,54.53)	4297.49(3603.44,5013.42)	68.43(57.19,79.96)	1.43(0.82,2.04)
Saint Kitts and Nevis	8.82(7.92,9.81)	22.10(19.89,24.43)	24.77(20.82,29.35)	37.96(32.36,44.45)	3.01(2.46,3.58)
San Marino	6.09(4.22,8.20)	12.85(9.02,17.18)	6.70(4.21,10.79)	9.34(5.99,14.92)	-0.47(-1.09,0.17)
Tokelau	0.81(0.47,1.32)	55.09(31.98,91.46)	1.15(0.71,1.82)	83.05(51.60,132.27)	0.52(-0.50,1.55)
Tuvalu	5.77(3.38,9.66)	65.05(38.67,109.59)	6.43(3.73,10.61)	56.00(32.53,93.49)	-0.58(-0.66,-0.50)
United States Virgin Islands	50.77(39.55,71.12)	44.70(34.80,62.89)	52.90(36.90,76.14)	35.18(23.43,52.12)	-0.84(-1.13,-0.55)
South Sudan	832.41(292.53,1582.61)	26.02(9.46,51.33)	1200.90(466.54,2321.15)	25.97(10.48,53.42)	0.26(0.02,0.51)
Sudan	561.71(231.27,1236.04)	3.88(1.61,8.32)	1879.75(618.98,4733.62)	7.82(2.46,19.96)	3.31(2.76,3.87)
